# Supplementary material for: Genetic-variant hotspots and hotspot clusters in the human genome facilitating adaptation while increasing instability
Source: Hum Genomics. 2021 Mar 19;15:19. doi: 10.1186/s40246-021-00318-3 (PMC7976700; doi:10.1186/s40246-021-00318-3)
Supplement: Supplementary file 3 — Additional file 3: Supplementary Dataset S1. Information of genetic-variant hotspots, hotspot clusters, selection hotspots and replication-phase segments. Genomic coordinates are given in one-based format in human genome assembly hg19. [file 40246_2021_318_MOESM3_ESM.txt]

Chrom	Start	End	Type	Info
chr1	564121	566740	GV hotspot	SNP-H
chr1	566821	570700	GV hotspot	SNP-H
chr1	854571	857010	GV hotspot	SNP-H
chr1	862541	865510	GV hotspot	SNP-H
chr1	868391	869410	GV hotspot	SNP-H
chr1	871001	872810	GV hotspot	SNP-H
chr1	884831	886870	GV hotspot	SNP-H
chr1	892551	894280	GV hotspot	SNP-H
chr1	904311	905740	GV hotspot	SNP-H
chr1	913811	915500	GV hotspot	SNP-H
chr1	927971	929250	GV hotspot	SNP-H
chr1	951821	953440	GV hotspot	SNP-H
chr1	987931	989300	GV hotspot	SNP-H
chr1	991541	992670	GV hotspot	SNP-H
chr1	1014401	1015830	GV hotspot	SNP-H
chr1	1024761	1027230	GV hotspot	SNP-H
chr1	1047121	1048120	GV hotspot	SNP-H
chr1	1058451	1059930	GV hotspot	SNP-H
chr1	1065411	1066410	GV hotspot	SNP-H
chr1	1066521	1067520	GV hotspot	SNP-H
chr1	1068401	1070540	GV hotspot	SNP-H
chr1	1086261	1089460	GV hotspot	SNP-H
chr1	1097431	1099060	GV hotspot	SNP-H
chr1	1099191	1100910	GV hotspot	SNP-H
chr1	1104521	1107880	GV hotspot	SNP-H
chr1	1108851	1110760	GV hotspot	SNP-H
chr1	1154361	1158620	GV hotspot	SNP-H
chr1	1159811	1163840	GV hotspot	SNP-H
chr1	1164211	1165520	GV hotspot	SNP-H
chr1	1170521	1175100	GV hotspot	SNP-H
chr1	1182831	1184600	GV hotspot	SNP-H
chr1	1184881	1186050	GV hotspot	SNP-H
chr1	1193801	1195450	GV hotspot	SNP-H
chr1	1201091	1202330	GV hotspot	SNP-H
chr1	1219561	1220930	GV hotspot	SNP-H
chr1	1224751	1226160	GV hotspot	SNP-H
chr1	1226751	1228440	GV hotspot	SNP-H
chr1	1231701	1233370	GV hotspot	SNP-H
chr1	1241611	1242900	GV hotspot	SNP-H
chr1	1263881	1266370	GV hotspot	SNP-H
chr1	1275471	1277430	GV hotspot	SNP-H
chr1	1296901	1298030	GV hotspot	SNP-H
chr1	1320501	1321500	GV hotspot	SNP-H
chr1	1344431	1346270	GV hotspot	SNP-H
chr1	1353921	1355290	GV hotspot	SNP-H
chr1	1359671	1361390	GV hotspot	SNP-H
chr1	1386341	1388050	GV hotspot	SNP-H
chr1	1391641	1393720	GV hotspot	SNP-H
chr1	1397011	1398410	GV hotspot	SNP-H
chr1	1402281	1403760	GV hotspot	SNP-H
chr1	1414211	1416500	GV hotspot	SNP-H
chr1	1417851	1419350	GV hotspot	SNP-H
chr1	1420301	1422090	GV hotspot	SNP-H
chr1	1422211	1424170	GV hotspot	SNP-H
chr1	1424191	1426840	GV hotspot	SNP-H
chr1	1429531	1431550	GV hotspot	SNP-H
chr1	1432331	1437520	GV hotspot	SNP-H
chr1	1442911	1445450	GV hotspot	SNP-H
chr1	1451131	1452540	GV hotspot	SNP-H
chr1	1452791	1454750	GV hotspot	SNP-H
chr1	1457591	1459360	GV hotspot	SNP-H
chr1	1459731	1461990	GV hotspot	SNP-H
chr1	1465881	1467180	GV hotspot	SNP-H
chr1	1467641	1469970	GV hotspot	SNP-H
chr1	1496351	1497360	GV hotspot	SNP-H
chr1	1518041	1520410	GV hotspot	SNP-H
chr1	1521411	1522490	GV hotspot	SNP-H
chr1	1596411	1597940	GV hotspot	SNP-H
chr1	1601771	1603130	GV hotspot	SNP-H
chr1	1608681	1612130	GV hotspot	SNP-H
chr1	1651891	1652910	GV hotspot	SNP-H
chr1	1656811	1658820	GV hotspot	SNP-H
chr1	1855801	1857340	GV hotspot	SNP-H
chr1	1860931	1861960	GV hotspot	SNP-H
chr1	1865681	1867310	GV hotspot	SNP-H
chr1	1869951	1871260	GV hotspot	SNP-H
chr1	1873961	1875870	GV hotspot	SNP-H
chr1	1878651	1880250	GV hotspot	SNP-H
chr1	1885931	1887150	GV hotspot	SNP-H
chr1	1890671	1891760	GV hotspot	SNP-H
chr1	1892011	1893140	GV hotspot	SNP-H
chr1	1901601	1903580	GV hotspot	SNP-H
chr1	1905631	1907190	GV hotspot	SNP-H
chr1	1907261	1908760	GV hotspot	SNP-H
chr1	1910261	1913070	GV hotspot	SNP-H
chr1	1922291	1926280	GV hotspot	SNP-H
chr1	1930411	1931850	GV hotspot	SNP-H
chr1	1957151	1958260	GV hotspot	SNP-H
chr1	1962441	1963660	GV hotspot	SNP-H
chr1	1976811	1977830	GV hotspot	SNP-H
chr1	1983821	1985210	GV hotspot	SNP-H
chr1	1985761	1986760	GV hotspot	SNP-H
chr1	1990341	1992060	GV hotspot	SNP-H
chr1	2007911	2009000	GV hotspot	SNP-H
chr1	2009821	2012510	GV hotspot	SNP-H
chr1	2026971	2028160	GV hotspot	SNP-H
chr1	2032841	2034990	GV hotspot	SNP-H
chr1	2039451	2041880	GV hotspot	SNP-H
chr1	2042811	2044510	GV hotspot	SNP-H
chr1	2045941	2047150	GV hotspot	SNP-H
chr1	2055341	2057010	GV hotspot	SNP-H
chr1	2062791	2064070	GV hotspot	SNP-H
chr1	2075781	2076810	GV hotspot	SNP-H
chr1	2078371	2079950	GV hotspot	SNP-H
chr1	2103811	2105300	GV hotspot	SNP-H
chr1	2106691	2107820	GV hotspot	SNP-H
chr1	2111031	2112650	GV hotspot	SNP-H
chr1	2132321	2133730	GV hotspot	SNP-H
chr1	2172641	2173860	GV hotspot	SNP-H
chr1	2184881	2186230	GV hotspot	SNP-H
chr1	2205091	2206130	GV hotspot	SNP-H
chr1	2213631	2217100	GV hotspot	SNP-H
chr1	2218811	2219820	GV hotspot	SNP-H
chr1	2232091	2233320	GV hotspot	SNP-H
chr1	2239921	2241050	GV hotspot	SNP-H
chr1	2241211	2242650	GV hotspot	SNP-H
chr1	2253631	2257280	GV hotspot	SNP-H
chr1	2265571	2269400	GV hotspot	SNP-H
chr1	2271421	2274250	GV hotspot	SNP-H
chr1	2275641	2277060	GV hotspot	SNP-H
chr1	2279131	2280890	GV hotspot	SNP-H
chr1	2282511	2283510	GV hotspot	SNP-H
chr1	2307211	2308230	GV hotspot	SNP-H
chr1	2326031	2327230	GV hotspot	SNP-H
chr1	2345711	2348290	GV hotspot	SNP-H
chr1	2355381	2357090	GV hotspot	SNP-H
chr1	2368681	2370130	GV hotspot	SNP-H
chr1	2389501	2390920	GV hotspot	SNP-H
chr1	2403571	2405240	GV hotspot	SNP-H
chr1	2408391	2409900	GV hotspot	SNP-H
chr1	2424611	2426170	GV hotspot	SNP-H
chr1	2438561	2439560	GV hotspot	SNP-H
chr1	2482261	2484200	GV hotspot	SNP-H
chr1	2614041	2633260	GV hotspot	SNP-H
chr1	2684221	2685260	GV hotspot	SNP-H
chr1	2687991	2690030	GV hotspot	SNP-H
chr1	2691181	2692610	GV hotspot	SNP-H
chr1	2722081	2723310	GV hotspot	SNP-H
chr1	2724091	2727540	GV hotspot	SNP-H
chr1	2729691	2732090	GV hotspot	SNP-H
chr1	2742321	2743600	GV hotspot	SNP-H
chr1	2750371	2752010	GV hotspot	SNP-H
chr1	2756531	2757970	GV hotspot	SNP-H
chr1	2759231	2760520	GV hotspot	SNP-H
chr1	2798781	2803190	GV hotspot	SNP-H
chr1	2809671	2814570	GV hotspot	SNP-H
chr1	2818111	2819490	GV hotspot	SNP-H
chr1	2821971	2823420	GV hotspot	SNP-H
chr1	2824681	2827480	GV hotspot	SNP-H
chr1	2827611	2828780	GV hotspot	SNP-H
chr1	2831221	2833910	GV hotspot	SNP-H
chr1	2836791	2838710	GV hotspot	SNP-H
chr1	2840181	2842150	GV hotspot	SNP-H
chr1	2844351	2846080	GV hotspot	SNP-H
chr1	2854151	2855290	GV hotspot	SNP-H
chr1	2859101	2860430	GV hotspot	SNP-H
chr1	2860701	2862280	GV hotspot	SNP-H
chr1	2862491	2864140	GV hotspot	SNP-H
chr1	2898141	2900350	GV hotspot	SNP-H
chr1	2917711	2921130	GV hotspot	SNP-H
chr1	2934901	2935990	GV hotspot	SNP-H
chr1	2936051	2937640	GV hotspot	SNP-H
chr1	2946151	2949120	GV hotspot	SNP-H
chr1	2997071	2998320	GV hotspot	SNP-H
chr1	2998911	3000300	GV hotspot	SNP-H
chr1	3010601	3011960	GV hotspot	SNP-H
chr1	3029961	3032060	GV hotspot	SNP-H
chr1	3033691	3035570	GV hotspot	SNP-H
chr1	3037571	3038680	GV hotspot	SNP-H
chr1	3045301	3046380	GV hotspot	SNP-H
chr1	3055691	3059110	GV hotspot	SNP-H
chr1	3061471	3064310	GV hotspot	SNP-H
chr1	3080461	3081970	GV hotspot	SNP-H
chr1	3096541	3099600	GV hotspot	SNP-H
chr1	3100991	3101990	GV hotspot	SNP-H
chr1	3110281	3112460	GV hotspot	SNP-H
chr1	3114581	3115980	GV hotspot	SNP-H
chr1	3116161	3118890	GV hotspot	SNP-H
chr1	3122211	3123540	GV hotspot	SNP-H
chr1	3140311	3141780	GV hotspot	SNP-H
chr1	3143581	3145070	GV hotspot	SNP-H
chr1	3146861	3149180	GV hotspot	SNP-H
chr1	3149331	3150760	GV hotspot	SNP-H
chr1	3154431	3155860	GV hotspot	SNP-H
chr1	3195041	3196230	GV hotspot	SNP-H
chr1	3198521	3200070	GV hotspot	SNP-H
chr1	3200191	3201220	GV hotspot	SNP-H
chr1	3211961	3214420	GV hotspot	SNP-H
chr1	3214471	3216570	GV hotspot	SNP-H
chr1	3226481	3227920	GV hotspot	SNP-H
chr1	3229311	3230470	GV hotspot	SNP-H
chr1	3257711	3259070	GV hotspot	SNP-H
chr1	3271431	3274300	GV hotspot	SNP-H
chr1	3281701	3283100	GV hotspot	SNP-H
chr1	3292921	3295270	GV hotspot	SNP-H
chr1	3305761	3306870	GV hotspot	SNP-H
chr1	3319571	3320870	GV hotspot	SNP-H
chr1	3323691	3326560	GV hotspot	SNP-H
chr1	3330001	3331400	GV hotspot	SNP-H
chr1	3339761	3342600	GV hotspot	SNP-H
chr1	3342731	3343960	GV hotspot	SNP-H
chr1	3344111	3345420	GV hotspot	SNP-H
chr1	3349121	3350280	GV hotspot	SNP-H
chr1	3351791	3353260	GV hotspot	SNP-H
chr1	3379351	3380730	GV hotspot	SNP-H
chr1	3387631	3388930	GV hotspot	SNP-H
chr1	3405931	3407240	GV hotspot	SNP-H
chr1	3439031	3440500	GV hotspot	SNP-H
chr1	3440721	3442020	GV hotspot	SNP-H
chr1	3456421	3461420	GV hotspot	SNP-H
chr1	3469721	3471130	GV hotspot	SNP-H
chr1	3484131	3485130	GV hotspot	SNP-H
chr1	3487741	3489010	GV hotspot	SNP-H
chr1	3491421	3493500	GV hotspot	SNP-H
chr1	3494111	3495440	GV hotspot	SNP-H
chr1	3497841	3499730	GV hotspot	SNP-H
chr1	3500301	3501720	GV hotspot	SNP-H
chr1	3502121	3503950	GV hotspot	SNP-H
chr1	3517711	3519240	GV hotspot	SNP-H
chr1	3523151	3524660	GV hotspot	SNP-H
chr1	3528961	3529960	GV hotspot	SNP-H
chr1	3556181	3557600	GV hotspot	SNP-H
chr1	3604601	3606000	GV hotspot	SNP-H
chr1	3611561	3612650	GV hotspot	SNP-H
chr1	3614911	3616050	GV hotspot	SNP-H
chr1	3625251	3626330	GV hotspot	SNP-H
chr1	3655571	3656690	GV hotspot	SNP-H
chr1	3782681	3784500	GV hotspot	SNP-H
chr1	3786741	3789800	GV hotspot	SNP-H
chr1	3790511	3791980	GV hotspot	SNP-H
chr1	3794541	3795990	GV hotspot	SNP-H
chr1	3817051	3818630	GV hotspot	SNP-H
chr1	3828101	3829490	GV hotspot	SNP-H
chr1	3830331	3832110	GV hotspot	SNP-H
chr1	3834201	3836330	GV hotspot	SNP-H
chr1	4009751	4010850	GV hotspot	SNP-H
chr1	4060641	4062050	GV hotspot	SNP-H
chr1	4245351	4247020	GV hotspot	SNP-H
chr1	4367721	4369210	GV hotspot	SNP-H
chr1	4522701	4524080	GV hotspot	SNP-H
chr1	4561741	4562980	GV hotspot	SNP-H
chr1	4737061	4738070	GV hotspot	SNP-H
chr1	4926031	4927430	GV hotspot	SNP-H
chr1	5020171	5021720	GV hotspot	SNP-H
chr1	5024371	5025660	GV hotspot	SNP-H
chr1	5026061	5027830	GV hotspot	SNP-H
chr1	5104291	5107390	GV hotspot	SNP-H
chr1	5110881	5112050	GV hotspot	SNP-H
chr1	5142521	5143980	GV hotspot	SNP-H
chr1	5177561	5179300	GV hotspot	SNP-H
chr1	5222821	5224000	GV hotspot	SNP-H
chr1	5301841	5303560	GV hotspot	SNP-H
chr1	5310981	5312560	GV hotspot	SNP-H
chr1	5317111	5318810	GV hotspot	SNP-H
chr1	5327281	5328300	GV hotspot	SNP-H
chr1	5330181	5331200	GV hotspot	SNP-H
chr1	5336871	5338600	GV hotspot	SNP-H
chr1	5339021	5340250	GV hotspot	SNP-H
chr1	5344471	5345480	GV hotspot	SNP-H
chr1	5346891	5349620	GV hotspot	SNP-H
chr1	5353401	5354990	GV hotspot	SNP-H
chr1	5368811	5369910	GV hotspot	SNP-H
chr1	5441641	5443060	GV hotspot	SNP-H
chr1	5451001	5452770	GV hotspot	SNP-H
chr1	5464491	5465930	GV hotspot	SNP-H
chr1	5473441	5475900	GV hotspot	SNP-H
chr1	5513941	5515450	GV hotspot	SNP-H
chr1	5519761	5520760	GV hotspot	SNP-H
chr1	5560241	5561300	GV hotspot	SNP-H
chr1	5561661	5562890	GV hotspot	SNP-H
chr1	5582641	5583770	GV hotspot	SNP-H
chr1	5633541	5634980	GV hotspot	SNP-H
chr1	5638421	5639510	GV hotspot	SNP-H
chr1	5695561	5696690	GV hotspot	SNP-H
chr1	5705781	5708590	GV hotspot	SNP-H
chr1	5710231	5711830	GV hotspot	SNP-H
chr1	5716361	5717620	GV hotspot	SNP-H
chr1	5767651	5768770	GV hotspot	SNP-H
chr1	5771491	5773110	GV hotspot	SNP-H
chr1	5804821	5807100	GV hotspot	SNP-H
chr1	5875961	5877580	GV hotspot	SNP-H
chr1	5896291	5897660	GV hotspot	SNP-H
chr1	5900711	5903660	GV hotspot	SNP-H
chr1	5913491	5914860	GV hotspot	SNP-H
chr1	5927911	5929710	GV hotspot	SNP-H
chr1	5940231	5941470	GV hotspot	SNP-H
chr1	5952561	5954090	GV hotspot	SNP-H
chr1	6036781	6038120	GV hotspot	SNP-H
chr1	6059121	6060710	GV hotspot	SNP-H
chr1	6065331	6066850	GV hotspot	SNP-H
chr1	6125521	6126790	GV hotspot	SNP-H
chr1	6137521	6139950	GV hotspot	SNP-H
chr1	6143711	6145700	GV hotspot	SNP-H
chr1	6220451	6222750	GV hotspot	SNP-H
chr1	6229421	6231040	GV hotspot	SNP-H
chr1	6328571	6330040	GV hotspot	SNP-H
chr1	6336061	6337210	GV hotspot	SNP-H
chr1	6571671	6572680	GV hotspot	SNP-H
chr1	6609401	6610840	GV hotspot	SNP-H
chr1	6624471	6625510	GV hotspot	SNP-H
chr1	6702811	6704140	GV hotspot	SNP-H
chr1	6708921	6709940	GV hotspot	SNP-H
chr1	7163221	7164560	GV hotspot	SNP-H
chr1	7445301	7446730	GV hotspot	SNP-H
chr1	7471121	7472360	GV hotspot	SNP-H
chr1	7487651	7489080	GV hotspot	SNP-H
chr1	7502491	7503510	GV hotspot	SNP-H
chr1	7509041	7510350	GV hotspot	SNP-H
chr1	7549701	7550930	GV hotspot	SNP-H
chr1	7551931	7554170	GV hotspot	SNP-H
chr1	7566511	7567700	GV hotspot	SNP-H
chr1	7643981	7645200	GV hotspot	SNP-H
chr1	7673911	7675420	GV hotspot	SNP-H
chr1	7698331	7699550	GV hotspot	SNP-H
chr1	7709821	7711380	GV hotspot	SNP-H
chr1	7922171	7924080	GV hotspot	SNP-H
chr1	8029421	8030510	GV hotspot	SNP-H
chr1	8185311	8187120	GV hotspot	SNP-H
chr1	8212011	8214210	GV hotspot	SNP-H
chr1	8258541	8260190	GV hotspot	SNP-H
chr1	8260201	8261710	GV hotspot	SNP-H
chr1	8300271	8301930	GV hotspot	SNP-H
chr1	8335201	8336850	GV hotspot	SNP-H
chr1	8369421	8370920	GV hotspot	SNP-H
chr1	8475621	8477320	GV hotspot	SNP-H
chr1	8958941	8960450	GV hotspot	SNP-H
chr1	8985781	8987180	GV hotspot	SNP-H
chr1	9037591	9039280	GV hotspot	SNP-H
chr1	9067391	9070250	GV hotspot	SNP-H
chr1	9148171	9149180	GV hotspot	SNP-H
chr1	9318151	9320930	GV hotspot	SNP-H
chr1	9324961	9325990	GV hotspot	SNP-H
chr1	9359291	9360600	GV hotspot	SNP-H
chr1	9361351	9362490	GV hotspot	SNP-H
chr1	9366141	9367590	GV hotspot	SNP-H
chr1	9376181	9377210	GV hotspot	SNP-H
chr1	9430321	9431720	GV hotspot	SNP-H
chr1	9455591	9457440	GV hotspot	SNP-H
chr1	9512671	9514600	GV hotspot	SNP-H
chr1	9537661	9538660	GV hotspot	SNP-H
chr1	9751961	9753000	GV hotspot	SNP-H
chr1	9923891	9925400	GV hotspot	SNP-H
chr1	10234671	10236530	GV hotspot	SNP-H
chr1	10480451	10481790	GV hotspot	SNP-H
chr1	10486441	10487450	GV hotspot	SNP-H
chr1	10521441	10522950	GV hotspot	SNP-H
chr1	10978301	10979800	GV hotspot	SNP-H
chr1	11053791	11055630	GV hotspot	SNP-H
chr1	11382311	11383640	GV hotspot	SNP-H
chr1	11394871	11395910	GV hotspot	SNP-H
chr1	11398461	11399640	GV hotspot	SNP-H
chr1	11456361	11457870	GV hotspot	SNP-H
chr1	11789951	11791070	GV hotspot	SNP-H
chr1	11822681	11824020	GV hotspot	SNP-H
chr1	11871141	11872560	GV hotspot	SNP-H
chr1	11967241	11970920	GV hotspot	SNP-H
chr1	11975531	11977130	GV hotspot	SNP-H
chr1	11977291	11978370	GV hotspot	SNP-H
chr1	12057491	12058850	GV hotspot	SNP-H
chr1	12067871	12069600	GV hotspot	SNP-H
chr1	12613701	12614870	GV hotspot	SNP-H
chr1	12687141	12688810	GV hotspot	SNP-H
chr1	12702141	12703450	GV hotspot	SNP-H
chr1	12850371	12852250	GV hotspot	SNP-H
chr1	12856021	12857220	GV hotspot	SNP-H
chr1	12862911	12864420	GV hotspot	SNP-H
chr1	12864901	12871960	GV hotspot	SNP-H
chr1	12872041	12873290	GV hotspot	SNP-H
chr1	12879031	12880450	GV hotspot	SNP-H
chr1	12881481	12882650	GV hotspot	SNP-H
chr1	12885591	12889560	GV hotspot	SNP-H
chr1	12890771	12891860	GV hotspot	SNP-H
chr1	12896451	12900500	GV hotspot	SNP-H
chr1	12937481	12938950	GV hotspot	SNP-H
chr1	12940261	12942070	GV hotspot	SNP-H
chr1	12942341	12943360	GV hotspot	SNP-H
chr1	12943821	12947440	GV hotspot	SNP-H
chr1	13181311	13182670	GV hotspot	SNP-H
chr1	13792211	13793590	GV hotspot	SNP-H
chr1	13807091	13808730	GV hotspot	SNP-H
chr1	13947621	13949070	GV hotspot	SNP-H
chr1	14006831	14008340	GV hotspot	SNP-H
chr1	14148631	14149950	GV hotspot	SNP-H
chr1	14201251	14203180	GV hotspot	SNP-H
chr1	14205531	14207010	GV hotspot	SNP-H
chr1	14308001	14310950	GV hotspot	SNP-H
chr1	14339191	14340760	GV hotspot	SNP-H
chr1	14376251	14377620	GV hotspot	SNP-H
chr1	14389841	14391060	GV hotspot	SNP-H
chr1	14425881	14426960	GV hotspot	SNP-H
chr1	14428411	14430230	GV hotspot	SNP-H
chr1	14672141	14673150	GV hotspot	SNP-H
chr1	14692781	14694260	GV hotspot	SNP-H
chr1	14701671	14703160	GV hotspot	SNP-H
chr1	14712951	14715630	GV hotspot	SNP-H
chr1	14735671	14736720	GV hotspot	SNP-H
chr1	14744121	14747680	GV hotspot	SNP-H
chr1	14792461	14794170	GV hotspot	SNP-H
chr1	14900401	14901660	GV hotspot	SNP-H
chr1	14962811	14963920	GV hotspot	SNP-H
chr1	15048991	15050680	GV hotspot	SNP-H
chr1	15055831	15056970	GV hotspot	SNP-H
chr1	15127391	15128500	GV hotspot	SNP-H
chr1	15283161	15285100	GV hotspot	SNP-H
chr1	15302341	15303740	GV hotspot	SNP-H
chr1	15319521	15320810	GV hotspot	SNP-H
chr1	15372151	15378130	GV hotspot	SNP-H
chr1	15424611	15427890	GV hotspot	SNP-H
chr1	15457131	15459420	GV hotspot	SNP-H
chr1	15459951	15461190	GV hotspot	SNP-H
chr1	15467211	15468210	GV hotspot	SNP-H
chr1	15557731	15558850	GV hotspot	SNP-H
chr1	15619181	15621000	GV hotspot	SNP-H
chr1	15685501	15687010	GV hotspot	SNP-H
chr1	15744061	15746040	GV hotspot	SNP-H
chr1	15781611	15783060	GV hotspot	SNP-H
chr1	15912701	15915640	GV hotspot	SNP-H
chr1	16050361	16051630	GV hotspot	SNP-H
chr1	16124481	16126030	GV hotspot	SNP-H
chr1	16161231	16162760	GV hotspot	SNP-H
chr1	16365791	16367630	GV hotspot	SNP-H
chr1	16378011	16379550	GV hotspot	SNP-H
chr1	16382271	16383320	GV hotspot	SNP-H
chr1	16521011	16522160	GV hotspot	SNP-H
chr1	16801911	16803510	GV hotspot	SNP-H
chr1	16808951	16810800	GV hotspot	SNP-H
chr1	16816171	16817900	GV hotspot	SNP-H
chr1	16839981	16841550	GV hotspot	SNP-H
chr1	16845031	16846300	GV hotspot	SNP-H
chr1	16846421	16848430	GV hotspot	SNP-H
chr1	16849061	16850120	GV hotspot	SNP-H
chr1	16854431	16855790	GV hotspot	SNP-H
chr1	16857101	16858710	GV hotspot	SNP-H
chr1	16871491	16873440	GV hotspot	SNP-H
chr1	16909271	16910340	GV hotspot	SNP-H
chr1	17003771	17005800	GV hotspot	SNP-H
chr1	17046131	17047540	GV hotspot	SNP-H
chr1	17187491	17189340	GV hotspot	SNP-H
chr1	17207091	17208340	GV hotspot	SNP-H
chr1	17214911	17216870	GV hotspot	SNP-H
chr1	17218511	17219540	GV hotspot	SNP-H
chr1	17221411	17224230	GV hotspot	SNP-H
chr1	17228131	17229280	GV hotspot	SNP-H
chr1	17230821	17232760	GV hotspot	SNP-H
chr1	17402411	17403410	GV hotspot	SNP-H
chr1	17430231	17431500	GV hotspot	SNP-H
chr1	17462501	17463680	GV hotspot	SNP-H
chr1	17542361	17543360	GV hotspot	SNP-H
chr1	17677981	17679380	GV hotspot	SNP-H
chr1	17704951	17706560	GV hotspot	SNP-H
chr1	17710161	17711210	GV hotspot	SNP-H
chr1	17713061	17714660	GV hotspot	SNP-H
chr1	17717221	17720860	GV hotspot	SNP-H
chr1	17722191	17723720	GV hotspot	SNP-H
chr1	18025871	18026950	GV hotspot	SNP-H
chr1	18059941	18061100	GV hotspot	SNP-H
chr1	18123621	18125120	GV hotspot	SNP-H
chr1	18135821	18136870	GV hotspot	SNP-H
chr1	18264061	18265080	GV hotspot	SNP-H
chr1	18274171	18275400	GV hotspot	SNP-H
chr1	18276471	18277890	GV hotspot	SNP-H
chr1	18427181	18428640	GV hotspot	SNP-H
chr1	18476301	18477600	GV hotspot	SNP-H
chr1	18487091	18488940	GV hotspot	SNP-H
chr1	18724001	18725030	GV hotspot	SNP-H
chr1	18733661	18734850	GV hotspot	SNP-H
chr1	18773971	18775020	GV hotspot	SNP-H
chr1	18928191	18929740	GV hotspot	SNP-H
chr1	19047491	19049160	GV hotspot	SNP-H
chr1	19051501	19053110	GV hotspot	SNP-H
chr1	19086621	19088130	GV hotspot	SNP-H
chr1	19146501	19148670	GV hotspot	SNP-H
chr1	19156741	19158630	GV hotspot	SNP-H
chr1	19177551	19179040	GV hotspot	SNP-H
chr1	19193831	19195060	GV hotspot	SNP-H
chr1	19212921	19215020	GV hotspot	SNP-H
chr1	19239411	19241350	GV hotspot	SNP-H
chr1	19401451	19402720	GV hotspot	SNP-H
chr1	19646121	19648100	GV hotspot	SNP-H
chr1	19669391	19670400	GV hotspot	SNP-H
chr1	19797651	19798730	GV hotspot	SNP-H
chr1	19973731	19974990	GV hotspot	SNP-H
chr1	20160101	20161960	GV hotspot	SNP-H
chr1	20309851	20311820	GV hotspot	SNP-H
chr1	20355271	20356700	GV hotspot	SNP-H
chr1	20403621	20404910	GV hotspot	SNP-H
chr1	20436061	20437940	GV hotspot	SNP-H
chr1	21040021	21041490	GV hotspot	SNP-H
chr1	21307491	21309030	GV hotspot	SNP-H
chr1	21741361	21742930	GV hotspot	SNP-H
chr1	21897581	21898770	GV hotspot	SNP-H
chr1	21908231	21910160	GV hotspot	SNP-H
chr1	22287021	22288530	GV hotspot	SNP-H
chr1	22307511	22309430	GV hotspot	SNP-H
chr1	22311371	22313300	GV hotspot	SNP-H
chr1	22327301	22328710	GV hotspot	SNP-H
chr1	22345661	22347000	GV hotspot	SNP-H
chr1	22546481	22547920	GV hotspot	SNP-H
chr1	22557041	22558780	GV hotspot	SNP-H
chr1	22649011	22650480	GV hotspot	SNP-H
chr1	22737331	22738340	GV hotspot	SNP-H
chr1	22896031	22897700	GV hotspot	SNP-H
chr1	22904001	22906540	GV hotspot	SNP-H
chr1	22942701	22944370	GV hotspot	SNP-H
chr1	23131141	23132600	GV hotspot	SNP-H
chr1	23708701	23710370	GV hotspot	SNP-H
chr1	24014451	24016050	GV hotspot	SNP-H
chr1	24516661	24517700	GV hotspot	SNP-H
chr1	25022561	25024480	GV hotspot	SNP-H
chr1	25183031	25184080	GV hotspot	SNP-H
chr1	25186921	25188550	GV hotspot	SNP-H
chr1	25192911	25194300	GV hotspot	SNP-H
chr1	25233671	25235420	GV hotspot	SNP-H
chr1	25309811	25311050	GV hotspot	SNP-H
chr1	25328141	25329290	GV hotspot	SNP-H
chr1	25381251	25382620	GV hotspot	SNP-H
chr1	25408351	25409810	GV hotspot	SNP-H
chr1	25608221	25609920	GV hotspot	SNP-H
chr1	26066331	26068020	GV hotspot	SNP-H
chr1	26722151	26723430	GV hotspot	SNP-H
chr1	27680631	27682190	GV hotspot	SNP-H
chr1	28633451	28635000	GV hotspot	SNP-H
chr1	28887821	28889000	GV hotspot	SNP-H
chr1	28974361	28976300	GV hotspot	SNP-H
chr1	29226971	29228300	GV hotspot	SNP-H
chr1	29743011	29744490	GV hotspot	SNP-H
chr1	29814321	29815700	GV hotspot	SNP-H
chr1	30297401	30299350	GV hotspot	SNP-H
chr1	30688961	30690300	GV hotspot	SNP-H
chr1	30744401	30745500	GV hotspot	SNP-H
chr1	30846581	30847590	GV hotspot	SNP-H
chr1	30966001	30967400	GV hotspot	SNP-H
chr1	31042501	31043750	GV hotspot	SNP-H
chr1	31131191	31132280	GV hotspot	SNP-H
chr1	31221351	31224240	GV hotspot	SNP-H
chr1	31260211	31261470	GV hotspot	SNP-H
chr1	31648731	31650180	GV hotspot	SNP-H
chr1	31672141	31673480	GV hotspot	SNP-H
chr1	32008581	32009720	GV hotspot	SNP-H
chr1	32011021	32012830	GV hotspot	SNP-H
chr1	32060341	32061670	GV hotspot	SNP-H
chr1	32900621	32902170	GV hotspot	SNP-H
chr1	33203391	33205110	GV hotspot	SNP-H
chr1	33347981	33349590	GV hotspot	SNP-H
chr1	33774531	33775830	GV hotspot	SNP-H
chr1	34294581	34296140	GV hotspot	SNP-H
chr1	34301391	34303250	GV hotspot	SNP-H
chr1	34305471	34306500	GV hotspot	SNP-H
chr1	34546511	34548570	GV hotspot	SNP-H
chr1	34557291	34559050	GV hotspot	SNP-H
chr1	34568451	34569680	GV hotspot	SNP-H
chr1	34792241	34793450	GV hotspot	SNP-H
chr1	35044961	35046230	GV hotspot	SNP-H
chr1	35099291	35101360	GV hotspot	SNP-H
chr1	35205621	35206700	GV hotspot	SNP-H
chr1	35266981	35268990	GV hotspot	SNP-H
chr1	35412811	35414160	GV hotspot	SNP-H
chr1	35600481	35601900	GV hotspot	SNP-H
chr1	35969291	35970570	GV hotspot	SNP-H
chr1	37236631	37238040	GV hotspot	SNP-H
chr1	37533431	37534840	GV hotspot	SNP-H
chr1	37543421	37544420	GV hotspot	SNP-H
chr1	37545201	37547260	GV hotspot	SNP-H
chr1	37548831	37550180	GV hotspot	SNP-H
chr1	37723561	37724730	GV hotspot	SNP-H
chr1	37773151	37774460	GV hotspot	SNP-H
chr1	37775641	37777460	GV hotspot	SNP-H
chr1	37790841	37792490	GV hotspot	SNP-H
chr1	37814691	37815910	GV hotspot	SNP-H
chr1	37983811	37985440	GV hotspot	SNP-H
chr1	38892931	38894160	GV hotspot	SNP-H
chr1	38912801	38914460	GV hotspot	SNP-H
chr1	38917781	38919270	GV hotspot	SNP-H
chr1	39112251	39113890	GV hotspot	SNP-H
chr1	39333771	39335130	GV hotspot	SNP-H
chr1	39443141	39444460	GV hotspot	SNP-H
chr1	40000471	40002340	GV hotspot	SNP-H
chr1	40150791	40152180	GV hotspot	SNP-H
chr1	40334431	40335850	GV hotspot	SNP-H
chr1	40937151	40938920	GV hotspot	SNP-H
chr1	41021671	41024190	GV hotspot	SNP-H
chr1	41037151	41038560	GV hotspot	SNP-H
chr1	41641721	41642890	GV hotspot	SNP-H
chr1	42331171	42332170	GV hotspot	SNP-H
chr1	42353111	42354600	GV hotspot	SNP-H
chr1	43106781	43108490	GV hotspot	SNP-H
chr1	43380471	43383590	GV hotspot	SNP-H
chr1	45020561	45021760	GV hotspot	SNP-H
chr1	45165501	45166620	GV hotspot	SNP-H
chr1	45174171	45176140	GV hotspot	SNP-H
chr1	45186351	45188510	GV hotspot	SNP-H
chr1	45195621	45197790	GV hotspot	SNP-H
chr1	45284511	45286590	GV hotspot	SNP-H
chr1	45570981	45572750	GV hotspot	SNP-H
chr1	45580541	45581870	GV hotspot	SNP-H
chr1	45713121	45714280	GV hotspot	SNP-H
chr1	45766351	45767820	GV hotspot	SNP-H
chr1	46090091	46091220	GV hotspot	SNP-H
chr1	46797461	46799290	GV hotspot	SNP-H
chr1	47092841	47094530	GV hotspot	SNP-H
chr1	47239201	47240630	GV hotspot	SNP-H
chr1	47311671	47312790	GV hotspot	SNP-H
chr1	47366561	47367640	GV hotspot	SNP-H
chr1	47598841	47600100	GV hotspot	SNP-H
chr1	48421341	48422550	GV hotspot	SNP-H
chr1	48427141	48428450	GV hotspot	SNP-H
chr1	48742431	48743430	GV hotspot	SNP-H
chr1	48778501	48779810	GV hotspot	SNP-H
chr1	48831521	48832650	GV hotspot	SNP-H
chr1	49722371	49724110	GV hotspot	SNP-H
chr1	49747691	49749390	GV hotspot	SNP-H
chr1	49750891	49751950	GV hotspot	SNP-H
chr1	50346121	50347310	GV hotspot	SNP-H
chr1	50400491	50401520	GV hotspot	SNP-H
chr1	50824031	50825130	GV hotspot	SNP-H
chr1	51417591	51418970	GV hotspot	SNP-H
chr1	51716051	51717600	GV hotspot	SNP-H
chr1	52311341	52313410	GV hotspot	SNP-H
chr1	52646861	52648130	GV hotspot	SNP-H
chr1	53335301	53336650	GV hotspot	SNP-H
chr1	53561051	53568390	GV hotspot	SNP-H
chr1	53581751	53582920	GV hotspot	SNP-H
chr1	53611381	53612400	GV hotspot	SNP-H
chr1	53633201	53635410	GV hotspot	SNP-H
chr1	53892631	53894500	GV hotspot	SNP-H
chr1	53969921	53971530	GV hotspot	SNP-H
chr1	54257261	54258300	GV hotspot	SNP-H
chr1	54268711	54269930	GV hotspot	SNP-H
chr1	54309881	54311190	GV hotspot	SNP-H
chr1	54468001	54470930	GV hotspot	SNP-H
chr1	54598651	54600120	GV hotspot	SNP-H
chr1	54770141	54771140	GV hotspot	SNP-H
chr1	54960811	54962020	GV hotspot	SNP-H
chr1	54975531	54977190	GV hotspot	SNP-H
chr1	55047931	55049330	GV hotspot	SNP-H
chr1	55364771	55366770	GV hotspot	SNP-H
chr1	55377471	55378930	GV hotspot	SNP-H
chr1	55383161	55384290	GV hotspot	SNP-H
chr1	55479751	55480980	GV hotspot	SNP-H
chr1	55487861	55489060	GV hotspot	SNP-H
chr1	55491071	55492450	GV hotspot	SNP-H
chr1	55495921	55497680	GV hotspot	SNP-H
chr1	56032511	56033880	GV hotspot	SNP-H
chr1	56127081	56132380	GV hotspot	SNP-H
chr1	56132451	56134260	GV hotspot	SNP-H
chr1	56248301	56250180	GV hotspot	SNP-H
chr1	56797201	56798690	GV hotspot	SNP-H
chr1	56803381	56804720	GV hotspot	SNP-H
chr1	56870951	56872360	GV hotspot	SNP-H
chr1	57439631	57440640	GV hotspot	SNP-H
chr1	57445921	57447120	GV hotspot	SNP-H
chr1	57522551	57524480	GV hotspot	SNP-H
chr1	57807751	57810050	GV hotspot	SNP-H
chr1	57845401	57846410	GV hotspot	SNP-H
chr1	58028831	58030270	GV hotspot	SNP-H
chr1	58516881	58517880	GV hotspot	SNP-H
chr1	58740101	58741100	GV hotspot	SNP-H
chr1	58837921	58839600	GV hotspot	SNP-H
chr1	58954031	58955770	GV hotspot	SNP-H
chr1	58988871	58990080	GV hotspot	SNP-H
chr1	59088571	59090010	GV hotspot	SNP-H
chr1	59194291	59195980	GV hotspot	SNP-H
chr1	59423231	59425030	GV hotspot	SNP-H
chr1	59833891	59836430	GV hotspot	SNP-H
chr1	59837411	59840420	GV hotspot	SNP-H
chr1	59846361	59847360	GV hotspot	SNP-H
chr1	59937291	59939220	GV hotspot	SNP-H
chr1	59998311	59999820	GV hotspot	SNP-H
chr1	60004381	60005450	GV hotspot	SNP-H
chr1	60051901	60055470	GV hotspot	SNP-H
chr1	60056601	60059000	GV hotspot	SNP-H
chr1	60078221	60080070	GV hotspot	SNP-H
chr1	60118321	60120150	GV hotspot	SNP-H
chr1	60288281	60289460	GV hotspot	SNP-H
chr1	60444851	60446030	GV hotspot	SNP-H
chr1	60735921	60737590	GV hotspot	SNP-H
chr1	60903101	60904210	GV hotspot	SNP-H
chr1	60905151	60906350	GV hotspot	SNP-H
chr1	60955271	60956930	GV hotspot	SNP-H
chr1	61105181	61106860	GV hotspot	SNP-H
chr1	61239741	61240910	GV hotspot	SNP-H
chr1	61242941	61244850	GV hotspot	SNP-H
chr1	61245971	61247290	GV hotspot	SNP-H
chr1	61380361	61381510	GV hotspot	SNP-H
chr1	62334171	62335840	GV hotspot	SNP-H
chr1	62623641	62624860	GV hotspot	SNP-H
chr1	62636751	62637790	GV hotspot	SNP-H
chr1	62676901	62678430	GV hotspot	SNP-H
chr1	62803271	62805370	GV hotspot	SNP-H
chr1	63432321	63433570	GV hotspot	SNP-H
chr1	63498001	63499340	GV hotspot	SNP-H
chr1	63511031	63512200	GV hotspot	SNP-H
chr1	63765731	63767150	GV hotspot	SNP-H
chr1	64652091	64653390	GV hotspot	SNP-H
chr1	64738941	64740000	GV hotspot	SNP-H
chr1	64815201	64816910	GV hotspot	SNP-H
chr1	64817071	64818790	GV hotspot	SNP-H
chr1	64931251	64932850	GV hotspot	SNP-H
chr1	65108511	65110230	GV hotspot	SNP-H
chr1	65304221	65305310	GV hotspot	SNP-H
chr1	65920721	65922130	GV hotspot	SNP-H
chr1	66651701	66653230	GV hotspot	SNP-H
chr1	66655291	66657040	GV hotspot	SNP-H
chr1	66668231	66671070	GV hotspot	SNP-H
chr1	66848481	66849840	GV hotspot	SNP-H
chr1	66888041	66889300	GV hotspot	SNP-H
chr1	66945791	66947880	GV hotspot	SNP-H
chr1	66949311	66950330	GV hotspot	SNP-H
chr1	66971241	66972420	GV hotspot	SNP-H
chr1	67245201	67246850	GV hotspot	SNP-H
chr1	67647461	67648460	GV hotspot	SNP-H
chr1	67991661	67993610	GV hotspot	SNP-H
chr1	67999091	68000720	GV hotspot	SNP-H
chr1	68566511	68568050	GV hotspot	SNP-H
chr1	68853651	68855300	GV hotspot	SNP-H
chr1	68856351	68857860	GV hotspot	SNP-H
chr1	69346241	69347780	GV hotspot	SNP-H
chr1	69388521	69390130	GV hotspot	SNP-H
chr1	70353081	70355020	GV hotspot	SNP-H
chr1	70372651	70374420	GV hotspot	SNP-H
chr1	70375881	70377550	GV hotspot	SNP-H
chr1	70392331	70395160	GV hotspot	SNP-H
chr1	71065891	71067490	GV hotspot	SNP-H
chr1	71587461	71588470	GV hotspot	SNP-H
chr1	71589541	71590600	GV hotspot	SNP-H
chr1	71684831	71685960	GV hotspot	SNP-H
chr1	71899811	71901510	GV hotspot	SNP-H
chr1	72393221	72394250	GV hotspot	SNP-H
chr1	73292711	73293750	GV hotspot	SNP-H
chr1	73301801	73302840	GV hotspot	SNP-H
chr1	73364171	73365430	GV hotspot	SNP-H
chr1	73447771	73449900	GV hotspot	SNP-H
chr1	73449951	73451600	GV hotspot	SNP-H
chr1	73454871	73458460	GV hotspot	SNP-H
chr1	74147131	74148140	GV hotspot	SNP-H
chr1	74162221	74163350	GV hotspot	SNP-H
chr1	74403531	74405190	GV hotspot	SNP-H
chr1	74597351	74598530	GV hotspot	SNP-H
chr1	74930351	74931960	GV hotspot	SNP-H
chr1	75342421	75344140	GV hotspot	SNP-H
chr1	75365121	75366680	GV hotspot	SNP-H
chr1	75380641	75382570	GV hotspot	SNP-H
chr1	75385651	75388700	GV hotspot	SNP-H
chr1	75416391	75418790	GV hotspot	SNP-H
chr1	75451851	75454660	GV hotspot	SNP-H
chr1	75841221	75842640	GV hotspot	SNP-H
chr1	75941501	75943080	GV hotspot	SNP-H
chr1	76143101	76145130	GV hotspot	SNP-H
chr1	76577491	76578740	GV hotspot	SNP-H
chr1	76621871	76623510	GV hotspot	SNP-H
chr1	76944121	76945150	GV hotspot	SNP-H
chr1	77164831	77166400	GV hotspot	SNP-H
chr1	77200421	77201710	GV hotspot	SNP-H
chr1	77362171	77364130	GV hotspot	SNP-H
chr1	77378701	77379980	GV hotspot	SNP-H
chr1	77434481	77436330	GV hotspot	SNP-H
chr1	79197051	79198110	GV hotspot	SNP-H
chr1	79204421	79206010	GV hotspot	SNP-H
chr1	79316551	79317790	GV hotspot	SNP-H
chr1	79337901	79342310	GV hotspot	SNP-H
chr1	79444891	79445910	GV hotspot	SNP-H
chr1	79606551	79607870	GV hotspot	SNP-H
chr1	79853281	79854600	GV hotspot	SNP-H
chr1	79954441	79959200	GV hotspot	SNP-H
chr1	79981301	79983480	GV hotspot	SNP-H
chr1	80026251	80028210	GV hotspot	SNP-H
chr1	80105321	80109350	GV hotspot	SNP-H
chr1	80161991	80163460	GV hotspot	SNP-H
chr1	80163981	80164990	GV hotspot	SNP-H
chr1	80407241	80408620	GV hotspot	SNP-H
chr1	80409071	80410810	GV hotspot	SNP-H
chr1	80517401	80519920	GV hotspot	SNP-H
chr1	80598841	80600110	GV hotspot	SNP-H
chr1	80603081	80605000	GV hotspot	SNP-H
chr1	80741761	80742840	GV hotspot	SNP-H
chr1	80795331	80797550	GV hotspot	SNP-H
chr1	80808921	80809930	GV hotspot	SNP-H
chr1	80861781	80863200	GV hotspot	SNP-H
chr1	80863621	80866840	GV hotspot	SNP-H
chr1	80924211	80925590	GV hotspot	SNP-H
chr1	80965271	80966510	GV hotspot	SNP-H
chr1	81041151	81042210	GV hotspot	SNP-H
chr1	81048951	81050920	GV hotspot	SNP-H
chr1	81119051	81120290	GV hotspot	SNP-H
chr1	81166831	81167920	GV hotspot	SNP-H
chr1	81198671	81200210	GV hotspot	SNP-H
chr1	81243031	81244520	GV hotspot	SNP-H
chr1	81249021	81250080	GV hotspot	SNP-H
chr1	81380121	81381130	GV hotspot	SNP-H
chr1	81394351	81395350	GV hotspot	SNP-H
chr1	81686091	81687610	GV hotspot	SNP-H
chr1	81710791	81712520	GV hotspot	SNP-H
chr1	81712621	81716470	GV hotspot	SNP-H
chr1	81768301	81769300	GV hotspot	SNP-H
chr1	81904831	81906270	GV hotspot	SNP-H
chr1	81927491	81928910	GV hotspot	SNP-H
chr1	81943341	81944340	GV hotspot	SNP-H
chr1	81989771	81990790	GV hotspot	SNP-H
chr1	82134881	82135900	GV hotspot	SNP-H
chr1	82187561	82188560	GV hotspot	SNP-H
chr1	82211921	82213560	GV hotspot	SNP-H
chr1	82533221	82537110	GV hotspot	SNP-H
chr1	82601161	82603390	GV hotspot	SNP-H
chr1	82698891	82700190	GV hotspot	SNP-H
chr1	82700271	82701570	GV hotspot	SNP-H
chr1	82747741	82748860	GV hotspot	SNP-H
chr1	82819561	82820970	GV hotspot	SNP-H
chr1	83054281	83056170	GV hotspot	SNP-H
chr1	83133681	83134860	GV hotspot	SNP-H
chr1	83632901	83634530	GV hotspot	SNP-H
chr1	83635541	83636690	GV hotspot	SNP-H
chr1	83647431	83649280	GV hotspot	SNP-H
chr1	83728621	83730960	GV hotspot	SNP-H
chr1	83821231	83822480	GV hotspot	SNP-H
chr1	84096231	84097690	GV hotspot	SNP-H
chr1	84664131	84666580	GV hotspot	SNP-H
chr1	84731981	84733000	GV hotspot	SNP-H
chr1	85452341	85453920	GV hotspot	SNP-H
chr1	85537571	85539150	GV hotspot	SNP-H
chr1	85730091	85731570	GV hotspot	SNP-H
chr1	86107971	86109190	GV hotspot	SNP-H
chr1	86295441	86297320	GV hotspot	SNP-H
chr1	86391471	86393520	GV hotspot	SNP-H
chr1	86575671	86578060	GV hotspot	SNP-H
chr1	86597691	86599080	GV hotspot	SNP-H
chr1	86632031	86633470	GV hotspot	SNP-H
chr1	86987711	86990330	GV hotspot	SNP-H
chr1	87094821	87096520	GV hotspot	SNP-H
chr1	88100081	88102700	GV hotspot	SNP-H
chr1	88242681	88243690	GV hotspot	SNP-H
chr1	88932891	88934510	GV hotspot	SNP-H
chr1	89592451	89593680	GV hotspot	SNP-H
chr1	90150101	90151700	GV hotspot	SNP-H
chr1	90412801	90414100	GV hotspot	SNP-H
chr1	90449291	90450400	GV hotspot	SNP-H
chr1	90527591	90529710	GV hotspot	SNP-H
chr1	90684271	90685350	GV hotspot	SNP-H
chr1	90976231	90977560	GV hotspot	SNP-H
chr1	91084531	91086060	GV hotspot	SNP-H
chr1	91291221	91292390	GV hotspot	SNP-H
chr1	91543811	91545180	GV hotspot	SNP-H
chr1	91633561	91635120	GV hotspot	SNP-H
chr1	91751951	91753520	GV hotspot	SNP-H
chr1	91754071	91755610	GV hotspot	SNP-H
chr1	91907311	91908420	GV hotspot	SNP-H
chr1	92051821	92053080	GV hotspot	SNP-H
chr1	92092881	92094320	GV hotspot	SNP-H
chr1	92135011	92136020	GV hotspot	SNP-H
chr1	92142221	92143750	GV hotspot	SNP-H
chr1	93054621	93056390	GV hotspot	SNP-H
chr1	94320691	94322540	GV hotspot	SNP-H
chr1	94572691	94574180	GV hotspot	SNP-H
chr1	94604001	94605220	GV hotspot	SNP-H
chr1	94758291	94759540	GV hotspot	SNP-H
chr1	95022161	95023220	GV hotspot	SNP-H
chr1	95041581	95042940	GV hotspot	SNP-H
chr1	95183241	95184400	GV hotspot	SNP-H
chr1	95312721	95314460	GV hotspot	SNP-H
chr1	95346361	95347970	GV hotspot	SNP-H
chr1	96134381	96135830	GV hotspot	SNP-H
chr1	96711531	96713330	GV hotspot	SNP-H
chr1	96836021	96837800	GV hotspot	SNP-H
chr1	96902251	96903390	GV hotspot	SNP-H
chr1	96903841	96904840	GV hotspot	SNP-H
chr1	96934571	96936260	GV hotspot	SNP-H
chr1	97069481	97070810	GV hotspot	SNP-H
chr1	97079541	97081150	GV hotspot	SNP-H
chr1	97116901	97118510	GV hotspot	SNP-H
chr1	97324301	97325300	GV hotspot	SNP-H
chr1	97637851	97639790	GV hotspot	SNP-H
chr1	97787781	97789930	GV hotspot	SNP-H
chr1	98856661	98857940	GV hotspot	SNP-H
chr1	99053661	99055360	GV hotspot	SNP-H
chr1	99543501	99545260	GV hotspot	SNP-H
chr1	99819791	99821270	GV hotspot	SNP-H
chr1	99865011	99867890	GV hotspot	SNP-H
chr1	99972561	99976260	GV hotspot	SNP-H
chr1	99977371	99978590	GV hotspot	SNP-H
chr1	100045461	100046460	GV hotspot	SNP-H
chr1	100288751	100289750	GV hotspot	SNP-H
chr1	100322061	100323430	GV hotspot	SNP-H
chr1	101066121	101067910	GV hotspot	SNP-H
chr1	101080281	101081790	GV hotspot	SNP-H
chr1	101101031	101102080	GV hotspot	SNP-H
chr1	101131741	101132740	GV hotspot	SNP-H
chr1	101133521	101134600	GV hotspot	SNP-H
chr1	101143381	101145090	GV hotspot	SNP-H
chr1	101147431	101148780	GV hotspot	SNP-H
chr1	101266891	101267920	GV hotspot	SNP-H
chr1	101851601	101853150	GV hotspot	SNP-H
chr1	101965081	101966290	GV hotspot	SNP-H
chr1	101967041	101968150	GV hotspot	SNP-H
chr1	102019351	102020390	GV hotspot	SNP-H
chr1	102040481	102041650	GV hotspot	SNP-H
chr1	102062341	102063460	GV hotspot	SNP-H
chr1	102122541	102124120	GV hotspot	SNP-H
chr1	102209101	102211170	GV hotspot	SNP-H
chr1	102698881	102701230	GV hotspot	SNP-H
chr1	102777611	102779040	GV hotspot	SNP-H
chr1	102926331	102927940	GV hotspot	SNP-H
chr1	103166261	103168820	GV hotspot	SNP-H
chr1	103245351	103246950	GV hotspot	SNP-H
chr1	103269931	103270930	GV hotspot	SNP-H
chr1	103291901	103293170	GV hotspot	SNP-H
chr1	103296651	103299310	GV hotspot	SNP-H
chr1	103336661	103338030	GV hotspot	SNP-H
chr1	103398601	103400140	GV hotspot	SNP-H
chr1	103515831	103517820	GV hotspot	SNP-H
chr1	103551381	103553000	GV hotspot	SNP-H
chr1	103580371	103581760	GV hotspot	SNP-H
chr1	103598541	103600480	GV hotspot	SNP-H
chr1	103606831	103607850	GV hotspot	SNP-H
chr1	103695191	103696390	GV hotspot	SNP-H
chr1	103701581	103702820	GV hotspot	SNP-H
chr1	103728701	103730130	GV hotspot	SNP-H
chr1	103751661	103753190	GV hotspot	SNP-H
chr1	103919601	103920640	GV hotspot	SNP-H
chr1	104587141	104588230	GV hotspot	SNP-H
chr1	104714371	104717190	GV hotspot	SNP-H
chr1	104759401	104760950	GV hotspot	SNP-H
chr1	104779301	104780640	GV hotspot	SNP-H
chr1	104804851	104806390	GV hotspot	SNP-H
chr1	104949391	104951600	GV hotspot	SNP-H
chr1	105008671	105009770	GV hotspot	SNP-H
chr1	105009911	105011380	GV hotspot	SNP-H
chr1	105022191	105023300	GV hotspot	SNP-H
chr1	105206161	105208100	GV hotspot	SNP-H
chr1	105318401	105319580	GV hotspot	SNP-H
chr1	105479801	105481290	GV hotspot	SNP-H
chr1	105481721	105484380	GV hotspot	SNP-H
chr1	105762521	105763520	GV hotspot	SNP-H
chr1	105807761	105809180	GV hotspot	SNP-H
chr1	106078221	106079240	GV hotspot	SNP-H
chr1	106731411	106732670	GV hotspot	SNP-H
chr1	107095471	107097210	GV hotspot	SNP-H
chr1	107197591	107198670	GV hotspot	SNP-H
chr1	107918431	107919770	GV hotspot	SNP-H
chr1	108040001	108041410	GV hotspot	SNP-H
chr1	108223741	108225120	GV hotspot	SNP-H
chr1	109028421	109030150	GV hotspot	SNP-H
chr1	109065711	109067240	GV hotspot	SNP-H
chr1	109078251	109079570	GV hotspot	SNP-H
chr1	109209531	109210910	GV hotspot	SNP-H
chr1	109615691	109617320	GV hotspot	SNP-H
chr1	110333741	110336330	GV hotspot	SNP-H
chr1	110411571	110413080	GV hotspot	SNP-H
chr1	110938061	110940050	GV hotspot	SNP-H
chr1	111000841	111002650	GV hotspot	SNP-H
chr1	111031621	111032950	GV hotspot	SNP-H
chr1	111309781	111310890	GV hotspot	SNP-H
chr1	111462911	111463920	GV hotspot	SNP-H
chr1	111877291	111879080	GV hotspot	SNP-H
chr1	112347211	112348810	GV hotspot	SNP-H
chr1	112599961	112601740	GV hotspot	SNP-H
chr1	112702581	112704080	GV hotspot	SNP-H
chr1	112745091	112748280	GV hotspot	SNP-H
chr1	112753631	112758810	GV hotspot	SNP-H
chr1	112763401	112765070	GV hotspot	SNP-H
chr1	112830021	112831730	GV hotspot	SNP-H
chr1	113116401	113117780	GV hotspot	SNP-H
chr1	113353341	113354680	GV hotspot	SNP-H
chr1	113395501	113397360	GV hotspot	SNP-H
chr1	113436511	113438340	GV hotspot	SNP-H
chr1	113752641	113753890	GV hotspot	SNP-H
chr1	114181251	114182640	GV hotspot	SNP-H
chr1	114422161	114423970	GV hotspot	SNP-H
chr1	114528901	114530020	GV hotspot	SNP-H
chr1	114783951	114786690	GV hotspot	SNP-H
chr1	114823671	114825060	GV hotspot	SNP-H
chr1	115332961	115334000	GV hotspot	SNP-H
chr1	115560691	115562960	GV hotspot	SNP-H
chr1	115901541	115904420	GV hotspot	SNP-H
chr1	115975151	115976660	GV hotspot	SNP-H
chr1	116204621	116206230	GV hotspot	SNP-H
chr1	116280941	116282750	GV hotspot	SNP-H
chr1	116296101	116297630	GV hotspot	SNP-H
chr1	116351551	116352590	GV hotspot	SNP-H
chr1	116354791	116355990	GV hotspot	SNP-H
chr1	116416091	116417710	GV hotspot	SNP-H
chr1	116594311	116595420	GV hotspot	SNP-H
chr1	116688241	116690260	GV hotspot	SNP-H
chr1	117283701	117285460	GV hotspot	SNP-H
chr1	117516861	117518130	GV hotspot	SNP-H
chr1	117794291	117796210	GV hotspot	SNP-H
chr1	118248461	118249760	GV hotspot	SNP-H
chr1	118265471	118267100	GV hotspot	SNP-H
chr1	118689811	118691710	GV hotspot	SNP-H
chr1	118823031	118824650	GV hotspot	SNP-H
chr1	118855381	118856790	GV hotspot	SNP-H
chr1	118896251	118897390	GV hotspot	SNP-H
chr1	118996661	118997720	GV hotspot	SNP-H
chr1	119018131	119019980	GV hotspot	SNP-H
chr1	119115831	119117310	GV hotspot	SNP-H
chr1	119179681	119180950	GV hotspot	SNP-H
chr1	119181741	119182900	GV hotspot	SNP-H
chr1	119373431	119377100	GV hotspot	SNP-H
chr1	119377781	119379180	GV hotspot	SNP-H
chr1	119562821	119564400	GV hotspot	SNP-H
chr1	119713451	119715440	GV hotspot	SNP-H
chr1	119720811	119723750	GV hotspot	SNP-H
chr1	119800181	119801700	GV hotspot	SNP-H
chr1	119875761	119878280	GV hotspot	SNP-H
chr1	119987511	119989020	GV hotspot	SNP-H
chr1	119991671	119993720	GV hotspot	SNP-H
chr1	120015741	120017370	GV hotspot	SNP-H
chr1	120038111	120040040	GV hotspot	SNP-H
chr1	120040391	120043600	GV hotspot	SNP-H
chr1	120058991	120060050	GV hotspot	SNP-H
chr1	120064491	120066340	GV hotspot	SNP-H
chr1	120086411	120087430	GV hotspot	SNP-H
chr1	120091681	120093160	GV hotspot	SNP-H
chr1	120110251	120111760	GV hotspot	SNP-H
chr1	120112931	120114950	GV hotspot	SNP-H
chr1	120123301	120124730	GV hotspot	SNP-H
chr1	120127131	120129890	GV hotspot	SNP-H
chr1	120138851	120140350	GV hotspot	SNP-H
chr1	120151651	120153030	GV hotspot	SNP-H
chr1	120153871	120155410	GV hotspot	SNP-H
chr1	120348001	120349070	GV hotspot	SNP-H
chr1	120383991	120385260	GV hotspot	SNP-H
chr1	120410171	120411380	GV hotspot	SNP-H
chr1	121344941	121346350	GV hotspot	SNP-H
chr1	121352761	121354270	GV hotspot	SNP-H
chr1	121354411	121362880	GV hotspot	SNP-H
chr1	121363941	121380450	GV hotspot	SNP-H
chr1	121385971	121387860	GV hotspot	SNP-H
chr1	121425041	121426470	GV hotspot	SNP-H
chr1	121427801	121430620	GV hotspot	SNP-H
chr1	121434271	121437690	GV hotspot	SNP-H
chr1	121448081	121450930	GV hotspot	SNP-H
chr1	121460721	121462240	GV hotspot	SNP-H
chr1	121465491	121467870	GV hotspot	SNP-H
chr1	121471091	121483230	GV hotspot	SNP-H
chr1	121483581	121485200	GV hotspot	SNP-H
chr1	142559341	142560840	GV hotspot	SNP-H
chr1	142585151	142586220	GV hotspot	SNP-H
chr1	142603091	142604160	GV hotspot	SNP-H
chr1	142605061	142606240	GV hotspot	SNP-H
chr1	142607511	142608730	GV hotspot	SNP-H
chr1	142615921	142619630	GV hotspot	SNP-H
chr1	142628341	142629760	GV hotspot	SNP-H
chr1	142630971	142633350	GV hotspot	SNP-H
chr1	142634761	142635820	GV hotspot	SNP-H
chr1	142647451	142648740	GV hotspot	SNP-H
chr1	142649221	142650720	GV hotspot	SNP-H
chr1	142657511	142658570	GV hotspot	SNP-H
chr1	143121411	143123530	GV hotspot	SNP-H
chr1	143129571	143134440	GV hotspot	SNP-H
chr1	143148001	143149570	GV hotspot	SNP-H
chr1	143240391	143242980	GV hotspot	SNP-H
chr1	143248091	143249140	GV hotspot	SNP-H
chr1	143269741	143271490	GV hotspot	SNP-H
chr1	143286861	143289580	GV hotspot	SNP-H
chr1	143395381	143396750	GV hotspot	SNP-H
chr1	143466711	143468020	GV hotspot	SNP-H
chr1	143482711	143483880	GV hotspot	SNP-H
chr1	143504951	143506080	GV hotspot	SNP-H
chr1	143507131	143508150	GV hotspot	SNP-H
chr1	143511021	143512820	GV hotspot	SNP-H
chr1	143525491	143527020	GV hotspot	SNP-H
chr1	143541741	143543700	GV hotspot	SNP-H
chr1	144520551	144521610	GV hotspot	SNP-H
chr1	144592961	144594730	GV hotspot	SNP-H
chr1	144616661	144618040	GV hotspot	SNP-H
chr1	144838171	144839580	GV hotspot	SNP-H
chr1	144840551	144841790	GV hotspot	SNP-H
chr1	144861421	144862800	GV hotspot	SNP-H
chr1	144908841	144910170	GV hotspot	SNP-H
chr1	145311111	145313070	GV hotspot	SNP-H
chr1	145325541	145326890	GV hotspot	SNP-H
chr1	145327621	145328730	GV hotspot	SNP-H
chr1	145364801	145366060	GV hotspot	SNP-H
chr1	145366281	145369370	GV hotspot	SNP-H
chr1	145381821	145383800	GV hotspot	SNP-H
chr1	145394821	145396170	GV hotspot	SNP-H
chr1	145397071	145400020	GV hotspot	SNP-H
chr1	146465421	146466600	GV hotspot	SNP-H
chr1	146478081	146480590	GV hotspot	SNP-H
chr1	146483141	146484260	GV hotspot	SNP-H
chr1	146490161	146491210	GV hotspot	SNP-H
chr1	146497741	146499730	GV hotspot	SNP-H
chr1	146532381	146534390	GV hotspot	SNP-H
chr1	146555291	146557090	GV hotspot	SNP-H
chr1	146894431	146895930	GV hotspot	SNP-H
chr1	146988351	146990280	GV hotspot	SNP-H
chr1	147152481	147153740	GV hotspot	SNP-H
chr1	147421061	147422440	GV hotspot	SNP-H
chr1	147726671	147727790	GV hotspot	SNP-H
chr1	147734771	147736790	GV hotspot	SNP-H
chr1	147751661	147753190	GV hotspot	SNP-H
chr1	147758131	147761490	GV hotspot	SNP-H
chr1	147796801	147797880	GV hotspot	SNP-H
chr1	147805901	147809950	GV hotspot	SNP-H
chr1	147810661	147811800	GV hotspot	SNP-H
chr1	147817881	147818880	GV hotspot	SNP-H
chr1	147825111	147826600	GV hotspot	SNP-H
chr1	148240591	148242600	GV hotspot	SNP-H
chr1	148251411	148253520	GV hotspot	SNP-H
chr1	149021021	149022480	GV hotspot	SNP-H
chr1	149023731	149025190	GV hotspot	SNP-H
chr1	149026131	149027770	GV hotspot	SNP-H
chr1	149029061	149032190	GV hotspot	SNP-H
chr1	149032611	149036350	GV hotspot	SNP-H
chr1	149036631	149037960	GV hotspot	SNP-H
chr1	149049161	149051230	GV hotspot	SNP-H
chr1	149058381	149059620	GV hotspot	SNP-H
chr1	149064751	149066470	GV hotspot	SNP-H
chr1	149069091	149070720	GV hotspot	SNP-H
chr1	149085331	149086330	GV hotspot	SNP-H
chr1	149160091	149161430	GV hotspot	SNP-H
chr1	149210391	149212620	GV hotspot	SNP-H
chr1	150872391	150873570	GV hotspot	SNP-H
chr1	151361761	151363490	GV hotspot	SNP-H
chr1	152050621	152052330	GV hotspot	SNP-H
chr1	152116721	152118620	GV hotspot	SNP-H
chr1	152160771	152162380	GV hotspot	SNP-H
chr1	152167781	152169990	GV hotspot	SNP-H
chr1	152228471	152229970	GV hotspot	SNP-H
chr1	152231951	152233490	GV hotspot	SNP-H
chr1	152235841	152237570	GV hotspot	SNP-H
chr1	152237701	152239070	GV hotspot	SNP-H
chr1	152239591	152240730	GV hotspot	SNP-H
chr1	152244971	152247010	GV hotspot	SNP-H
chr1	152247061	152248070	GV hotspot	SNP-H
chr1	152249471	152250510	GV hotspot	SNP-H
chr1	152260571	152261870	GV hotspot	SNP-H
chr1	152265511	152271980	GV hotspot	SNP-H
chr1	152443781	152445820	GV hotspot	SNP-H
chr1	152665181	152666260	GV hotspot	SNP-H
chr1	152802711	152803780	GV hotspot	SNP-H
chr1	154284571	154285980	GV hotspot	SNP-H
chr1	154351541	154353110	GV hotspot	SNP-H
chr1	154649871	154651380	GV hotspot	SNP-H
chr1	155606621	155607920	GV hotspot	SNP-H
chr1	155961741	155963210	GV hotspot	SNP-H
chr1	156496121	156497810	GV hotspot	SNP-H
chr1	156662521	156664030	GV hotspot	SNP-H
chr1	157330101	157331620	GV hotspot	SNP-H
chr1	157338601	157339600	GV hotspot	SNP-H
chr1	157344651	157346080	GV hotspot	SNP-H
chr1	157477731	157479490	GV hotspot	SNP-H
chr1	158189751	158190810	GV hotspot	SNP-H
chr1	158204191	158206100	GV hotspot	SNP-H
chr1	158208201	158209540	GV hotspot	SNP-H
chr1	158273511	158274990	GV hotspot	SNP-H
chr1	158276161	158278240	GV hotspot	SNP-H
chr1	158278431	158279530	GV hotspot	SNP-H
chr1	158286721	158287890	GV hotspot	SNP-H
chr1	158288841	158291090	GV hotspot	SNP-H
chr1	158305361	158306890	GV hotspot	SNP-H
chr1	158354671	158358080	GV hotspot	SNP-H
chr1	158855231	158856820	GV hotspot	SNP-H
chr1	158921901	158923440	GV hotspot	SNP-H
chr1	159011881	159013050	GV hotspot	SNP-H
chr1	159382351	159383850	GV hotspot	SNP-H
chr1	159411391	159412420	GV hotspot	SNP-H
chr1	159418411	159420240	GV hotspot	SNP-H
chr1	159421911	159424020	GV hotspot	SNP-H
chr1	159463861	159465250	GV hotspot	SNP-H
chr1	159543001	159545470	GV hotspot	SNP-H
chr1	159572921	159576300	GV hotspot	SNP-H
chr1	159581851	159583020	GV hotspot	SNP-H
chr1	160500851	160503210	GV hotspot	SNP-H
chr1	160864171	160865690	GV hotspot	SNP-H
chr1	160902431	160903900	GV hotspot	SNP-H
chr1	161368701	161370300	GV hotspot	SNP-H
chr1	161397361	161398520	GV hotspot	SNP-H
chr1	161408221	161411150	GV hotspot	SNP-H
chr1	161441801	161443870	GV hotspot	SNP-H
chr1	161480871	161482330	GV hotspot	SNP-H
chr1	161492671	161494680	GV hotspot	SNP-H
chr1	161499381	161501970	GV hotspot	SNP-H
chr1	161509271	161510850	GV hotspot	SNP-H
chr1	161515841	161516950	GV hotspot	SNP-H
chr1	161581581	161583360	GV hotspot	SNP-H
chr1	161586051	161587110	GV hotspot	SNP-H
chr1	161600201	161602040	GV hotspot	SNP-H
chr1	161616821	161617850	GV hotspot	SNP-H
chr1	162321351	162322900	GV hotspot	SNP-H
chr1	162403411	162404500	GV hotspot	SNP-H
chr1	162552421	162553830	GV hotspot	SNP-H
chr1	163006481	163008530	GV hotspot	SNP-H
chr1	163362881	163364460	GV hotspot	SNP-H
chr1	163371531	163372650	GV hotspot	SNP-H
chr1	163467631	163470060	GV hotspot	SNP-H
chr1	163489031	163490580	GV hotspot	SNP-H
chr1	163724201	163725980	GV hotspot	SNP-H
chr1	163815331	163816330	GV hotspot	SNP-H
chr1	163822631	163823930	GV hotspot	SNP-H
chr1	164086961	164090840	GV hotspot	SNP-H
chr1	164091251	164095080	GV hotspot	SNP-H
chr1	164095171	164096560	GV hotspot	SNP-H
chr1	164135041	164136040	GV hotspot	SNP-H
chr1	164138021	164139080	GV hotspot	SNP-H
chr1	164184751	164186550	GV hotspot	SNP-H
chr1	164218271	164219570	GV hotspot	SNP-H
chr1	164427881	164429580	GV hotspot	SNP-H
chr1	164521361	164522600	GV hotspot	SNP-H
chr1	164907221	164908300	GV hotspot	SNP-H
chr1	165053091	165055230	GV hotspot	SNP-H
chr1	165061451	165063340	GV hotspot	SNP-H
chr1	165076921	165078590	GV hotspot	SNP-H
chr1	165144191	165146820	GV hotspot	SNP-H
chr1	165551001	165552890	GV hotspot	SNP-H
chr1	165645191	165646470	GV hotspot	SNP-H
chr1	165943451	165944660	GV hotspot	SNP-H
chr1	166209271	166210270	GV hotspot	SNP-H
chr1	166219701	166222080	GV hotspot	SNP-H
chr1	166244661	166246110	GV hotspot	SNP-H
chr1	166380011	166381570	GV hotspot	SNP-H
chr1	166383081	166385180	GV hotspot	SNP-H
chr1	166385321	166386680	GV hotspot	SNP-H
chr1	166392341	166393560	GV hotspot	SNP-H
chr1	166394061	166395280	GV hotspot	SNP-H
chr1	166398661	166399930	GV hotspot	SNP-H
chr1	166444121	166445230	GV hotspot	SNP-H
chr1	166536701	166537730	GV hotspot	SNP-H
chr1	166635631	166636920	GV hotspot	SNP-H
chr1	167582171	167583520	GV hotspot	SNP-H
chr1	167643591	167645170	GV hotspot	SNP-H
chr1	167683431	167685350	GV hotspot	SNP-H
chr1	167774651	167776370	GV hotspot	SNP-H
chr1	168176601	168178140	GV hotspot	SNP-H
chr1	168323181	168324810	GV hotspot	SNP-H
chr1	168510861	168511980	GV hotspot	SNP-H
chr1	168512531	168514200	GV hotspot	SNP-H
chr1	168515041	168516430	GV hotspot	SNP-H
chr1	168548141	168549500	GV hotspot	SNP-H
chr1	168662721	168663720	GV hotspot	SNP-H
chr1	168708371	168709830	GV hotspot	SNP-H
chr1	168805711	168807520	GV hotspot	SNP-H
chr1	169225921	169227440	GV hotspot	SNP-H
chr1	169245301	169246530	GV hotspot	SNP-H
chr1	169247311	169249550	GV hotspot	SNP-H
chr1	169370471	169371780	GV hotspot	SNP-H
chr1	169373291	169374540	GV hotspot	SNP-H
chr1	169522391	169523800	GV hotspot	SNP-H
chr1	169629581	169631180	GV hotspot	SNP-H
chr1	169636911	169638770	GV hotspot	SNP-H
chr1	169727161	169728880	GV hotspot	SNP-H
chr1	170063191	170065140	GV hotspot	SNP-H
chr1	170075871	170077240	GV hotspot	SNP-H
chr1	170080001	170083390	GV hotspot	SNP-H
chr1	170219431	170220950	GV hotspot	SNP-H
chr1	170341111	170342580	GV hotspot	SNP-H
chr1	170386521	170388090	GV hotspot	SNP-H
chr1	170615321	170616360	GV hotspot	SNP-H
chr1	170708691	170710430	GV hotspot	SNP-H
chr1	170858651	170859870	GV hotspot	SNP-H
chr1	170926531	170927660	GV hotspot	SNP-H
chr1	171277531	171278990	GV hotspot	SNP-H
chr1	171349091	171351620	GV hotspot	SNP-H
chr1	171401981	171403180	GV hotspot	SNP-H
chr1	171639221	171640590	GV hotspot	SNP-H
chr1	171664391	171665930	GV hotspot	SNP-H
chr1	171893611	171894880	GV hotspot	SNP-H
chr1	172283051	172285030	GV hotspot	SNP-H
chr1	172717251	172718370	GV hotspot	SNP-H
chr1	172955671	172957040	GV hotspot	SNP-H
chr1	173581771	173583270	GV hotspot	SNP-H
chr1	174207351	174208660	GV hotspot	SNP-H
chr1	174352091	174353770	GV hotspot	SNP-H
chr1	174510361	174511580	GV hotspot	SNP-H
chr1	174564971	174566910	GV hotspot	SNP-H
chr1	174582611	174586110	GV hotspot	SNP-H
chr1	174586161	174592550	GV hotspot	SNP-H
chr1	174604801	174606370	GV hotspot	SNP-H
chr1	174679991	174681230	GV hotspot	SNP-H
chr1	175013621	175014870	GV hotspot	SNP-H
chr1	175015141	175016560	GV hotspot	SNP-H
chr1	175069751	175070770	GV hotspot	SNP-H
chr1	175075571	175076890	GV hotspot	SNP-H
chr1	175076941	175078690	GV hotspot	SNP-H
chr1	175199851	175201830	GV hotspot	SNP-H
chr1	175230421	175232040	GV hotspot	SNP-H
chr1	175636831	175638050	GV hotspot	SNP-H
chr1	175756601	175757670	GV hotspot	SNP-H
chr1	175960601	175964880	GV hotspot	SNP-H
chr1	175970701	175971850	GV hotspot	SNP-H
chr1	175973531	175974630	GV hotspot	SNP-H
chr1	175976161	175978060	GV hotspot	SNP-H
chr1	176282601	176283780	GV hotspot	SNP-H
chr1	176700271	176701450	GV hotspot	SNP-H
chr1	177374901	177376650	GV hotspot	SNP-H
chr1	177602361	177604130	GV hotspot	SNP-H
chr1	177640541	177644630	GV hotspot	SNP-H
chr1	177645151	177646500	GV hotspot	SNP-H
chr1	177662331	177663970	GV hotspot	SNP-H
chr1	177727871	177729970	GV hotspot	SNP-H
chr1	177774881	177776710	GV hotspot	SNP-H
chr1	177867021	177868440	GV hotspot	SNP-H
chr1	177955791	177957060	GV hotspot	SNP-H
chr1	178905931	178906930	GV hotspot	SNP-H
chr1	178923361	178924370	GV hotspot	SNP-H
chr1	179434241	179435270	GV hotspot	SNP-H
chr1	180218891	180220350	GV hotspot	SNP-H
chr1	180226191	180227560	GV hotspot	SNP-H
chr1	180403521	180404880	GV hotspot	SNP-H
chr1	180477551	180478760	GV hotspot	SNP-H
chr1	180679511	180681070	GV hotspot	SNP-H
chr1	181800831	181802620	GV hotspot	SNP-H
chr1	181923161	181924430	GV hotspot	SNP-H
chr1	181978761	181981040	GV hotspot	SNP-H
chr1	182280671	182282120	GV hotspot	SNP-H
chr1	182408481	182410210	GV hotspot	SNP-H
chr1	182618711	182619770	GV hotspot	SNP-H
chr1	182837941	182839030	GV hotspot	SNP-H
chr1	183129861	183131020	GV hotspot	SNP-H
chr1	183395641	183397020	GV hotspot	SNP-H
chr1	183941331	183942710	GV hotspot	SNP-H
chr1	184166951	184167970	GV hotspot	SNP-H
chr1	184212511	184213770	GV hotspot	SNP-H
chr1	184241771	184242960	GV hotspot	SNP-H
chr1	184970121	184971820	GV hotspot	SNP-H
chr1	185225691	185227570	GV hotspot	SNP-H
chr1	185289291	185291270	GV hotspot	SNP-H
chr1	185526301	185527870	GV hotspot	SNP-H
chr1	185606121	185608490	GV hotspot	SNP-H
chr1	185611171	185612210	GV hotspot	SNP-H
chr1	185612371	185613370	GV hotspot	SNP-H
chr1	185617401	185619040	GV hotspot	SNP-H
chr1	185676181	185678600	GV hotspot	SNP-H
chr1	185694571	185695730	GV hotspot	SNP-H
chr1	185752691	185753730	GV hotspot	SNP-H
chr1	185860461	185863960	GV hotspot	SNP-H
chr1	186130831	186131910	GV hotspot	SNP-H
chr1	186228631	186229970	GV hotspot	SNP-H
chr1	186321731	186322780	GV hotspot	SNP-H
chr1	186605911	186607560	GV hotspot	SNP-H
chr1	186796181	186797630	GV hotspot	SNP-H
chr1	186839721	186840720	GV hotspot	SNP-H
chr1	187522041	187523100	GV hotspot	SNP-H
chr1	187565961	187567370	GV hotspot	SNP-H
chr1	187584191	187586880	GV hotspot	SNP-H
chr1	187724691	187725690	GV hotspot	SNP-H
chr1	187736331	187738940	GV hotspot	SNP-H
chr1	187776031	187777550	GV hotspot	SNP-H
chr1	187818741	187820420	GV hotspot	SNP-H
chr1	188726551	188727590	GV hotspot	SNP-H
chr1	188826081	188827840	GV hotspot	SNP-H
chr1	188865901	188866940	GV hotspot	SNP-H
chr1	189108351	189109870	GV hotspot	SNP-H
chr1	189193921	189195870	GV hotspot	SNP-H
chr1	189297841	189301100	GV hotspot	SNP-H
chr1	189442811	189444410	GV hotspot	SNP-H
chr1	190474061	190475620	GV hotspot	SNP-H
chr1	192467861	192470440	GV hotspot	SNP-H
chr1	192720061	192722270	GV hotspot	SNP-H
chr1	192791201	192792240	GV hotspot	SNP-H
chr1	193532341	193533900	GV hotspot	SNP-H
chr1	193624541	193625850	GV hotspot	SNP-H
chr1	193681921	193683010	GV hotspot	SNP-H
chr1	193684411	193685460	GV hotspot	SNP-H
chr1	193840681	193841980	GV hotspot	SNP-H
chr1	193842421	193845710	GV hotspot	SNP-H
chr1	193887091	193889030	GV hotspot	SNP-H
chr1	193970071	193971860	GV hotspot	SNP-H
chr1	193984051	193985130	GV hotspot	SNP-H
chr1	194106071	194107180	GV hotspot	SNP-H
chr1	194585311	194586790	GV hotspot	SNP-H
chr1	196777451	196778480	GV hotspot	SNP-H
chr1	196901981	196903850	GV hotspot	SNP-H
chr1	197322541	197323900	GV hotspot	SNP-H
chr1	197374071	197375340	GV hotspot	SNP-H
chr1	197771241	197772750	GV hotspot	SNP-H
chr1	197798741	197799810	GV hotspot	SNP-H
chr1	198004191	198005190	GV hotspot	SNP-H
chr1	198219561	198221210	GV hotspot	SNP-H
chr1	198283141	198284910	GV hotspot	SNP-H
chr1	198402691	198403780	GV hotspot	SNP-H
chr1	198552611	198553880	GV hotspot	SNP-H
chr1	199335691	199336710	GV hotspot	SNP-H
chr1	200020961	200022900	GV hotspot	SNP-H
chr1	200064081	200065640	GV hotspot	SNP-H
chr1	200784931	200787070	GV hotspot	SNP-H
chr1	201037051	201038490	GV hotspot	SNP-H
chr1	201065841	201067160	GV hotspot	SNP-H
chr1	201071511	201072530	GV hotspot	SNP-H
chr1	201076471	201077580	GV hotspot	SNP-H
chr1	201102501	201103680	GV hotspot	SNP-H
chr1	201109091	201110090	GV hotspot	SNP-H
chr1	201162831	201164280	GV hotspot	SNP-H
chr1	201179561	201180860	GV hotspot	SNP-H
chr1	201208591	201209610	GV hotspot	SNP-H
chr1	201220451	201221560	GV hotspot	SNP-H
chr1	201246781	201248300	GV hotspot	SNP-H
chr1	201385851	201387070	GV hotspot	SNP-H
chr1	201611151	201612400	GV hotspot	SNP-H
chr1	201753721	201754720	GV hotspot	SNP-H
chr1	202401831	202403170	GV hotspot	SNP-H
chr1	202407041	202409030	GV hotspot	SNP-H
chr1	203274411	203276300	GV hotspot	SNP-H
chr1	203314191	203315490	GV hotspot	SNP-H
chr1	203320551	203321650	GV hotspot	SNP-H
chr1	203383011	203384500	GV hotspot	SNP-H
chr1	203491111	203493030	GV hotspot	SNP-H
chr1	203790241	203791960	GV hotspot	SNP-H
chr1	203869441	203871140	GV hotspot	SNP-H
chr1	204003931	204005590	GV hotspot	SNP-H
chr1	204008251	204009300	GV hotspot	SNP-H
chr1	204055651	204056820	GV hotspot	SNP-H
chr1	204176961	204178040	GV hotspot	SNP-H
chr1	204474811	204476870	GV hotspot	SNP-H
chr1	204624721	204625740	GV hotspot	SNP-H
chr1	204965701	204967420	GV hotspot	SNP-H
chr1	205375251	205376580	GV hotspot	SNP-H
chr1	205574591	205575910	GV hotspot	SNP-H
chr1	206235651	206237290	GV hotspot	SNP-H
chr1	206287501	206288890	GV hotspot	SNP-H
chr1	206702401	206703590	GV hotspot	SNP-H
chr1	207133111	207134490	GV hotspot	SNP-H
chr1	208445431	208446770	GV hotspot	SNP-H
chr1	208524351	208525720	GV hotspot	SNP-H
chr1	208759191	208760240	GV hotspot	SNP-H
chr1	208875491	208877180	GV hotspot	SNP-H
chr1	208912781	208913970	GV hotspot	SNP-H
chr1	209054121	209055830	GV hotspot	SNP-H
chr1	209302081	209303470	GV hotspot	SNP-H
chr1	209346161	209347240	GV hotspot	SNP-H
chr1	209781991	209783520	GV hotspot	SNP-H
chr1	209943431	209945470	GV hotspot	SNP-H
chr1	210030541	210032480	GV hotspot	SNP-H
chr1	210151641	210153180	GV hotspot	SNP-H
chr1	210530261	210531580	GV hotspot	SNP-H
chr1	210546451	210548590	GV hotspot	SNP-H
chr1	210622211	210623510	GV hotspot	SNP-H
chr1	210706741	210707930	GV hotspot	SNP-H
chr1	210719621	210720680	GV hotspot	SNP-H
chr1	210788131	210790480	GV hotspot	SNP-H
chr1	210933681	210934900	GV hotspot	SNP-H
chr1	211169111	211171970	GV hotspot	SNP-H
chr1	211654811	211656100	GV hotspot	SNP-H
chr1	211957441	211959210	GV hotspot	SNP-H
chr1	212062731	212064820	GV hotspot	SNP-H
chr1	212897681	212898730	GV hotspot	SNP-H
chr1	213324881	213326040	GV hotspot	SNP-H
chr1	213387111	213388810	GV hotspot	SNP-H
chr1	213533871	213535860	GV hotspot	SNP-H
chr1	213657431	213658760	GV hotspot	SNP-H
chr1	213808151	213809290	GV hotspot	SNP-H
chr1	214705881	214707420	GV hotspot	SNP-H
chr1	214762451	214763460	GV hotspot	SNP-H
chr1	214824961	214826330	GV hotspot	SNP-H
chr1	215566801	215568540	GV hotspot	SNP-H
chr1	215585381	215587180	GV hotspot	SNP-H
chr1	215866951	215868640	GV hotspot	SNP-H
chr1	216182121	216185330	GV hotspot	SNP-H
chr1	216270501	216271890	GV hotspot	SNP-H
chr1	216458331	216459760	GV hotspot	SNP-H
chr1	216632451	216633930	GV hotspot	SNP-H
chr1	216658341	216659840	GV hotspot	SNP-H
chr1	216951211	216952230	GV hotspot	SNP-H
chr1	217328081	217329430	GV hotspot	SNP-H
chr1	217363571	217364770	GV hotspot	SNP-H
chr1	217453501	217454800	GV hotspot	SNP-H
chr1	217477741	217479160	GV hotspot	SNP-H
chr1	217552021	217553520	GV hotspot	SNP-H
chr1	217696671	217698180	GV hotspot	SNP-H
chr1	218175181	218176440	GV hotspot	SNP-H
chr1	218421591	218423190	GV hotspot	SNP-H
chr1	218768741	218770720	GV hotspot	SNP-H
chr1	219487141	219488470	GV hotspot	SNP-H
chr1	219900201	219901230	GV hotspot	SNP-H
chr1	219918791	219920100	GV hotspot	SNP-H
chr1	220012131	220014340	GV hotspot	SNP-H
chr1	220036221	220038200	GV hotspot	SNP-H
chr1	220062991	220064030	GV hotspot	SNP-H
chr1	220417981	220419600	GV hotspot	SNP-H
chr1	220639541	220640910	GV hotspot	SNP-H
chr1	220647621	220649610	GV hotspot	SNP-H
chr1	220948051	220949700	GV hotspot	SNP-H
chr1	221199731	221200970	GV hotspot	SNP-H
chr1	221492331	221493560	GV hotspot	SNP-H
chr1	221606801	221608410	GV hotspot	SNP-H
chr1	221952321	221953320	GV hotspot	SNP-H
chr1	221954251	221955490	GV hotspot	SNP-H
chr1	222139561	222143850	GV hotspot	SNP-H
chr1	222145821	222147420	GV hotspot	SNP-H
chr1	222147641	222150230	GV hotspot	SNP-H
chr1	222310681	222312890	GV hotspot	SNP-H
chr1	222637781	222638990	GV hotspot	SNP-H
chr1	222646091	222647980	GV hotspot	SNP-H
chr1	223196931	223199120	GV hotspot	SNP-H
chr1	223199611	223201090	GV hotspot	SNP-H
chr1	223210831	223212550	GV hotspot	SNP-H
chr1	223281961	223283020	GV hotspot	SNP-H
chr1	223289061	223291450	GV hotspot	SNP-H
chr1	223340411	223341830	GV hotspot	SNP-H
chr1	223544681	223546590	GV hotspot	SNP-H
chr1	223574001	223575500	GV hotspot	SNP-H
chr1	223616421	223617450	GV hotspot	SNP-H
chr1	223619681	223622070	GV hotspot	SNP-H
chr1	223651901	223654240	GV hotspot	SNP-H
chr1	223999711	224000870	GV hotspot	SNP-H
chr1	224051571	224052580	GV hotspot	SNP-H
chr1	224199391	224201020	GV hotspot	SNP-H
chr1	224386361	224387380	GV hotspot	SNP-H
chr1	224412441	224413790	GV hotspot	SNP-H
chr1	224536931	224538520	GV hotspot	SNP-H
chr1	224539521	224541430	GV hotspot	SNP-H
chr1	224639481	224641120	GV hotspot	SNP-H
chr1	225024631	225026160	GV hotspot	SNP-H
chr1	225248031	225249510	GV hotspot	SNP-H
chr1	225522111	225524520	GV hotspot	SNP-H
chr1	225618541	225619890	GV hotspot	SNP-H
chr1	225913461	225914970	GV hotspot	SNP-H
chr1	225983421	225984870	GV hotspot	SNP-H
chr1	226020721	226022380	GV hotspot	SNP-H
chr1	226088971	226090530	GV hotspot	SNP-H
chr1	226153441	226154860	GV hotspot	SNP-H
chr1	226213021	226214550	GV hotspot	SNP-H
chr1	226330921	226332270	GV hotspot	SNP-H
chr1	226508431	226509640	GV hotspot	SNP-H
chr1	226612321	226614560	GV hotspot	SNP-H
chr1	226651451	226653090	GV hotspot	SNP-H
chr1	226836351	226837960	GV hotspot	SNP-H
chr1	227165181	227167040	GV hotspot	SNP-H
chr1	227463291	227464860	GV hotspot	SNP-H
chr1	227695061	227696540	GV hotspot	SNP-H
chr1	228102841	228104380	GV hotspot	SNP-H
chr1	228742411	228744650	GV hotspot	SNP-H
chr1	228781861	228784040	GV hotspot	SNP-H
chr1	228942391	228944000	GV hotspot	SNP-H
chr1	229083991	229085510	GV hotspot	SNP-H
chr1	229311751	229314090	GV hotspot	SNP-H
chr1	229468401	229469520	GV hotspot	SNP-H
chr1	229531091	229532960	GV hotspot	SNP-H
chr1	229548831	229550190	GV hotspot	SNP-H
chr1	229550761	229552690	GV hotspot	SNP-H
chr1	229552911	229555340	GV hotspot	SNP-H
chr1	229917331	229918330	GV hotspot	SNP-H
chr1	230001651	230003130	GV hotspot	SNP-H
chr1	230416281	230417940	GV hotspot	SNP-H
chr1	230450931	230452680	GV hotspot	SNP-H
chr1	231018731	231019880	GV hotspot	SNP-H
chr1	231263701	231265480	GV hotspot	SNP-H
chr1	231322421	231323620	GV hotspot	SNP-H
chr1	231420481	231421510	GV hotspot	SNP-H
chr1	231424471	231426140	GV hotspot	SNP-H
chr1	231441681	231443100	GV hotspot	SNP-H
chr1	231453631	231454680	GV hotspot	SNP-H
chr1	231589281	231590330	GV hotspot	SNP-H
chr1	231908591	231909960	GV hotspot	SNP-H
chr1	231967891	231969800	GV hotspot	SNP-H
chr1	232254821	232256780	GV hotspot	SNP-H
chr1	232257251	232259200	GV hotspot	SNP-H
chr1	232365241	232367020	GV hotspot	SNP-H
chr1	232368261	232369270	GV hotspot	SNP-H
chr1	232549501	232550780	GV hotspot	SNP-H
chr1	232732351	232733980	GV hotspot	SNP-H
chr1	232817151	232818520	GV hotspot	SNP-H
chr1	233152741	233153850	GV hotspot	SNP-H
chr1	233264521	233265920	GV hotspot	SNP-H
chr1	233601091	233602780	GV hotspot	SNP-H
chr1	233821061	233823200	GV hotspot	SNP-H
chr1	234483091	234484160	GV hotspot	SNP-H
chr1	234501761	234503520	GV hotspot	SNP-H
chr1	235279291	235281230	GV hotspot	SNP-H
chr1	235311631	235313050	GV hotspot	SNP-H
chr1	235503041	235504060	GV hotspot	SNP-H
chr1	235550141	235551450	GV hotspot	SNP-H
chr1	235602441	235604340	GV hotspot	SNP-H
chr1	235610561	235611960	GV hotspot	SNP-H
chr1	235755851	235758210	GV hotspot	SNP-H
chr1	236259171	236261990	GV hotspot	SNP-H
chr1	236299101	236300950	GV hotspot	SNP-H
chr1	236431041	236432850	GV hotspot	SNP-H
chr1	236591181	236592910	GV hotspot	SNP-H
chr1	236616681	236618260	GV hotspot	SNP-H
chr1	236618471	236620280	GV hotspot	SNP-H
chr1	236629981	236631040	GV hotspot	SNP-H
chr1	236655991	236657920	GV hotspot	SNP-H
chr1	236667491	236669550	GV hotspot	SNP-H
chr1	236702251	236703710	GV hotspot	SNP-H
chr1	236723161	236724170	GV hotspot	SNP-H
chr1	236732661	236734350	GV hotspot	SNP-H
chr1	236877821	236879510	GV hotspot	SNP-H
chr1	237096761	237099420	GV hotspot	SNP-H
chr1	237269771	237272050	GV hotspot	SNP-H
chr1	237290521	237291750	GV hotspot	SNP-H
chr1	237470751	237474000	GV hotspot	SNP-H
chr1	237657661	237658950	GV hotspot	SNP-H
chr1	237666941	237668150	GV hotspot	SNP-H
chr1	237794231	237796060	GV hotspot	SNP-H
chr1	237814631	237815640	GV hotspot	SNP-H
chr1	237832151	237833620	GV hotspot	SNP-H
chr1	237965931	237967800	GV hotspot	SNP-H
chr1	238206091	238207140	GV hotspot	SNP-H
chr1	238263061	238264810	GV hotspot	SNP-H
chr1	238517811	238518960	GV hotspot	SNP-H
chr1	238847461	238848560	GV hotspot	SNP-H
chr1	239264781	239265960	GV hotspot	SNP-H
chr1	239266771	239269380	GV hotspot	SNP-H
chr1	239328841	239330250	GV hotspot	SNP-H
chr1	239608521	239610220	GV hotspot	SNP-H
chr1	239768901	239770730	GV hotspot	SNP-H
chr1	239780991	239782880	GV hotspot	SNP-H
chr1	239805811	239807390	GV hotspot	SNP-H
chr1	240087161	240088890	GV hotspot	SNP-H
chr1	240217671	240218850	GV hotspot	SNP-H
chr1	240221611	240223450	GV hotspot	SNP-H
chr1	240307261	240308880	GV hotspot	SNP-H
chr1	240530281	240531670	GV hotspot	SNP-H
chr1	240600241	240601360	GV hotspot	SNP-H
chr1	240601451	240602580	GV hotspot	SNP-H
chr1	240672471	240674310	GV hotspot	SNP-H
chr1	240683861	240685730	GV hotspot	SNP-H
chr1	240753531	240755290	GV hotspot	SNP-H
chr1	240799371	240800800	GV hotspot	SNP-H
chr1	240827351	240829140	GV hotspot	SNP-H
chr1	240843271	240845170	GV hotspot	SNP-H
chr1	240845731	240847150	GV hotspot	SNP-H
chr1	240892341	240893640	GV hotspot	SNP-H
chr1	240925201	240927510	GV hotspot	SNP-H
chr1	241063341	241065180	GV hotspot	SNP-H
chr1	241095411	241097270	GV hotspot	SNP-H
chr1	241352361	241354170	GV hotspot	SNP-H
chr1	241370281	241371290	GV hotspot	SNP-H
chr1	241457971	241459060	GV hotspot	SNP-H
chr1	241469031	241470540	GV hotspot	SNP-H
chr1	241571141	241572630	GV hotspot	SNP-H
chr1	241582361	241583700	GV hotspot	SNP-H
chr1	241599111	241602520	GV hotspot	SNP-H
chr1	241817831	241819480	GV hotspot	SNP-H
chr1	242017451	242020010	GV hotspot	SNP-H
chr1	242038181	242039950	GV hotspot	SNP-H
chr1	242080531	242081770	GV hotspot	SNP-H
chr1	242090691	242092080	GV hotspot	SNP-H
chr1	242094231	242095760	GV hotspot	SNP-H
chr1	242150531	242152250	GV hotspot	SNP-H
chr1	242152941	242154670	GV hotspot	SNP-H
chr1	242183671	242185880	GV hotspot	SNP-H
chr1	242325751	242327290	GV hotspot	SNP-H
chr1	242346331	242347730	GV hotspot	SNP-H
chr1	242511361	242513160	GV hotspot	SNP-H
chr1	242535981	242537540	GV hotspot	SNP-H
chr1	242557031	242558920	GV hotspot	SNP-H
chr1	242572831	242573850	GV hotspot	SNP-H
chr1	242674821	242676190	GV hotspot	SNP-H
chr1	242852171	242853730	GV hotspot	SNP-H
chr1	242881401	242882440	GV hotspot	SNP-H
chr1	242908281	242909800	GV hotspot	SNP-H
chr1	242935581	242938080	GV hotspot	SNP-H
chr1	243069981	243071580	GV hotspot	SNP-H
chr1	243088081	243089840	GV hotspot	SNP-H
chr1	243094751	243096760	GV hotspot	SNP-H
chr1	243119411	243120790	GV hotspot	SNP-H
chr1	243216731	243218290	GV hotspot	SNP-H
chr1	243264421	243265680	GV hotspot	SNP-H
chr1	243804871	243806750	GV hotspot	SNP-H
chr1	243969801	243971540	GV hotspot	SNP-H
chr1	244318251	244319700	GV hotspot	SNP-H
chr1	244379141	244381050	GV hotspot	SNP-H
chr1	244462341	244464120	GV hotspot	SNP-H
chr1	244511001	244512980	GV hotspot	SNP-H
chr1	244535101	244536940	GV hotspot	SNP-H
chr1	244560641	244561740	GV hotspot	SNP-H
chr1	244652631	244654200	GV hotspot	SNP-H
chr1	244846051	244847530	GV hotspot	SNP-H
chr1	245055781	245056950	GV hotspot	SNP-H
chr1	245113101	245114350	GV hotspot	SNP-H
chr1	245288561	245290220	GV hotspot	SNP-H
chr1	245293571	245294570	GV hotspot	SNP-H
chr1	245334031	245335570	GV hotspot	SNP-H
chr1	245392861	245394260	GV hotspot	SNP-H
chr1	245405381	245406980	GV hotspot	SNP-H
chr1	245454801	245456120	GV hotspot	SNP-H
chr1	245465751	245467320	GV hotspot	SNP-H
chr1	245627621	245628650	GV hotspot	SNP-H
chr1	245684301	245686300	GV hotspot	SNP-H
chr1	245695041	245696450	GV hotspot	SNP-H
chr1	245702381	245703950	GV hotspot	SNP-H
chr1	245724381	245726200	GV hotspot	SNP-H
chr1	245815311	245816480	GV hotspot	SNP-H
chr1	245835791	245837280	GV hotspot	SNP-H
chr1	245840991	245842690	GV hotspot	SNP-H
chr1	245843871	245845320	GV hotspot	SNP-H
chr1	245875711	245877290	GV hotspot	SNP-H
chr1	245937221	245939200	GV hotspot	SNP-H
chr1	245955471	245957430	GV hotspot	SNP-H
chr1	245969231	245970970	GV hotspot	SNP-H
chr1	245979261	245981300	GV hotspot	SNP-H
chr1	246001761	246003570	GV hotspot	SNP-H
chr1	246054631	246055750	GV hotspot	SNP-H
chr1	246056471	246057960	GV hotspot	SNP-H
chr1	246082491	246084430	GV hotspot	SNP-H
chr1	246113861	246115400	GV hotspot	SNP-H
chr1	246117671	246119400	GV hotspot	SNP-H
chr1	246140281	246141300	GV hotspot	SNP-H
chr1	246141421	246142420	GV hotspot	SNP-H
chr1	246164681	246166860	GV hotspot	SNP-H
chr1	246245411	246246960	GV hotspot	SNP-H
chr1	246250741	246252610	GV hotspot	SNP-H
chr1	246269821	246270940	GV hotspot	SNP-H
chr1	246301021	246302570	GV hotspot	SNP-H
chr1	246310661	246312000	GV hotspot	SNP-H
chr1	246390571	246391590	GV hotspot	SNP-H
chr1	246402471	246403680	GV hotspot	SNP-H
chr1	246606991	246608250	GV hotspot	SNP-H
chr1	246682511	246684050	GV hotspot	SNP-H
chr1	246689261	246690800	GV hotspot	SNP-H
chr1	246702551	246704250	GV hotspot	SNP-H
chr1	246707321	246709300	GV hotspot	SNP-H
chr1	246714191	246715790	GV hotspot	SNP-H
chr1	246740151	246742500	GV hotspot	SNP-H
chr1	246768281	246769520	GV hotspot	SNP-H
chr1	246798871	246800460	GV hotspot	SNP-H
chr1	246815271	246817040	GV hotspot	SNP-H
chr1	246821721	246823590	GV hotspot	SNP-H
chr1	246826981	246828820	GV hotspot	SNP-H
chr1	246855061	246856230	GV hotspot	SNP-H
chr1	246873501	246875550	GV hotspot	SNP-H
chr1	246953991	246955140	GV hotspot	SNP-H
chr1	246971731	246973060	GV hotspot	SNP-H
chr1	247031091	247033420	GV hotspot	SNP-H
chr1	247085521	247086700	GV hotspot	SNP-H
chr1	247089721	247090910	GV hotspot	SNP-H
chr1	247103081	247104720	GV hotspot	SNP-H
chr1	247138971	247140950	GV hotspot	SNP-H
chr1	247174961	247176190	GV hotspot	SNP-H
chr1	247194691	247196480	GV hotspot	SNP-H
chr1	247285891	247287390	GV hotspot	SNP-H
chr1	247411371	247413160	GV hotspot	SNP-H
chr1	247527861	247529440	GV hotspot	SNP-H
chr1	247568471	247570560	GV hotspot	SNP-H
chr1	247612841	247614310	GV hotspot	SNP-H
chr1	247684701	247685950	GV hotspot	SNP-H
chr1	247924541	247926360	GV hotspot	SNP-H
chr1	248046351	248048110	GV hotspot	SNP-H
chr1	248064881	248065990	GV hotspot	SNP-H
chr1	248068071	248069400	GV hotspot	SNP-H
chr1	248074101	248076220	GV hotspot	SNP-H
chr1	248144641	248146150	GV hotspot	SNP-H
chr1	248156731	248158310	GV hotspot	SNP-H
chr1	248230531	248232040	GV hotspot	SNP-H
chr1	248232731	248233800	GV hotspot	SNP-H
chr1	248239131	248240520	GV hotspot	SNP-H
chr1	248335121	248336120	GV hotspot	SNP-H
chr1	248372501	248374020	GV hotspot	SNP-H
chr1	248415881	248417340	GV hotspot	SNP-H
chr1	248443321	248444340	GV hotspot	SNP-H
chr1	248500981	248503750	GV hotspot	SNP-H
chr1	248570401	248571830	GV hotspot	SNP-H
chr1	248571981	248573450	GV hotspot	SNP-H
chr1	248594731	248596900	GV hotspot	SNP-H
chr1	248633021	248634210	GV hotspot	SNP-H
chr1	248690561	248692550	GV hotspot	SNP-H
chr1	248821851	248823980	GV hotspot	SNP-H
chr2	10001	12670	GV hotspot	SNP-H
chr2	15171	16850	GV hotspot	SNP-H
chr2	68031	69050	GV hotspot	SNP-H
chr2	90341	92010	GV hotspot	SNP-H
chr2	93911	95340	GV hotspot	SNP-H
chr2	125811	127350	GV hotspot	SNP-H
chr2	170771	172560	GV hotspot	SNP-H
chr2	190761	191900	GV hotspot	SNP-H
chr2	207361	208910	GV hotspot	SNP-H
chr2	308451	310050	GV hotspot	SNP-H
chr2	361541	363290	GV hotspot	SNP-H
chr2	388161	390920	GV hotspot	SNP-H
chr2	1095241	1096470	GV hotspot	SNP-H
chr2	1129651	1131130	GV hotspot	SNP-H
chr2	1156651	1158640	GV hotspot	SNP-H
chr2	1203621	1204730	GV hotspot	SNP-H
chr2	1247031	1248070	GV hotspot	SNP-H
chr2	1303151	1304460	GV hotspot	SNP-H
chr2	1349771	1351020	GV hotspot	SNP-H
chr2	1427961	1429650	GV hotspot	SNP-H
chr2	1461151	1462490	GV hotspot	SNP-H
chr2	1478931	1480150	GV hotspot	SNP-H
chr2	1515761	1517200	GV hotspot	SNP-H
chr2	1531761	1533110	GV hotspot	SNP-H
chr2	1549841	1551600	GV hotspot	SNP-H
chr2	1601841	1602840	GV hotspot	SNP-H
chr2	1603781	1605440	GV hotspot	SNP-H
chr2	1623771	1625980	GV hotspot	SNP-H
chr2	1678131	1679260	GV hotspot	SNP-H
chr2	1682941	1684050	GV hotspot	SNP-H
chr2	1716601	1717650	GV hotspot	SNP-H
chr2	1762571	1764330	GV hotspot	SNP-H
chr2	1765351	1766460	GV hotspot	SNP-H
chr2	1768581	1769860	GV hotspot	SNP-H
chr2	1774481	1775630	GV hotspot	SNP-H
chr2	1779671	1781100	GV hotspot	SNP-H
chr2	1833991	1835740	GV hotspot	SNP-H
chr2	1845981	1847220	GV hotspot	SNP-H
chr2	1879701	1880810	GV hotspot	SNP-H
chr2	1940751	1942080	GV hotspot	SNP-H
chr2	1999271	2000500	GV hotspot	SNP-H
chr2	2005581	2010630	GV hotspot	SNP-H
chr2	2030301	2031740	GV hotspot	SNP-H
chr2	2162151	2164030	GV hotspot	SNP-H
chr2	2273001	2274430	GV hotspot	SNP-H
chr2	2296731	2298120	GV hotspot	SNP-H
chr2	2396461	2397750	GV hotspot	SNP-H
chr2	2494311	2495630	GV hotspot	SNP-H
chr2	2508941	2510930	GV hotspot	SNP-H
chr2	2518661	2520550	GV hotspot	SNP-H
chr2	2523431	2524670	GV hotspot	SNP-H
chr2	2527841	2528870	GV hotspot	SNP-H
chr2	2531991	2533750	GV hotspot	SNP-H
chr2	2563661	2565480	GV hotspot	SNP-H
chr2	2567711	2568850	GV hotspot	SNP-H
chr2	2575901	2577160	GV hotspot	SNP-H
chr2	2577301	2578690	GV hotspot	SNP-H
chr2	2583351	2585520	GV hotspot	SNP-H
chr2	2606451	2607770	GV hotspot	SNP-H
chr2	2648801	2650020	GV hotspot	SNP-H
chr2	2664781	2666600	GV hotspot	SNP-H
chr2	2666941	2669980	GV hotspot	SNP-H
chr2	2696101	2697580	GV hotspot	SNP-H
chr2	2699591	2701350	GV hotspot	SNP-H
chr2	2706261	2707520	GV hotspot	SNP-H
chr2	2712521	2714340	GV hotspot	SNP-H
chr2	2719191	2720280	GV hotspot	SNP-H
chr2	2721561	2722730	GV hotspot	SNP-H
chr2	2728831	2731510	GV hotspot	SNP-H
chr2	2765221	2766260	GV hotspot	SNP-H
chr2	2768191	2769560	GV hotspot	SNP-H
chr2	2769581	2770830	GV hotspot	SNP-H
chr2	2788011	2789730	GV hotspot	SNP-H
chr2	2794211	2795220	GV hotspot	SNP-H
chr2	2798991	2800270	GV hotspot	SNP-H
chr2	2853741	2854780	GV hotspot	SNP-H
chr2	2872771	2874310	GV hotspot	SNP-H
chr2	2925641	2927170	GV hotspot	SNP-H
chr2	2938951	2941320	GV hotspot	SNP-H
chr2	3008081	3009870	GV hotspot	SNP-H
chr2	3040851	3041980	GV hotspot	SNP-H
chr2	3045941	3047700	GV hotspot	SNP-H
chr2	3066461	3067820	GV hotspot	SNP-H
chr2	3104691	3106170	GV hotspot	SNP-H
chr2	3108341	3109760	GV hotspot	SNP-H
chr2	3113271	3115040	GV hotspot	SNP-H
chr2	3146111	3147520	GV hotspot	SNP-H
chr2	3160971	3162020	GV hotspot	SNP-H
chr2	3180421	3181480	GV hotspot	SNP-H
chr2	3189161	3190530	GV hotspot	SNP-H
chr2	3191991	3193080	GV hotspot	SNP-H
chr2	3201531	3202690	GV hotspot	SNP-H
chr2	3205211	3206760	GV hotspot	SNP-H
chr2	3221331	3223440	GV hotspot	SNP-H
chr2	3223841	3225610	GV hotspot	SNP-H
chr2	3290481	3292100	GV hotspot	SNP-H
chr2	3322521	3323900	GV hotspot	SNP-H
chr2	3334121	3335630	GV hotspot	SNP-H
chr2	3372481	3374170	GV hotspot	SNP-H
chr2	3386491	3388160	GV hotspot	SNP-H
chr2	3468281	3470060	GV hotspot	SNP-H
chr2	3493611	3494960	GV hotspot	SNP-H
chr2	3495561	3497000	GV hotspot	SNP-H
chr2	3497381	3499320	GV hotspot	SNP-H
chr2	3506701	3507870	GV hotspot	SNP-H
chr2	3507981	3509330	GV hotspot	SNP-H
chr2	3663071	3664940	GV hotspot	SNP-H
chr2	3729411	3730960	GV hotspot	SNP-H
chr2	4291951	4293110	GV hotspot	SNP-H
chr2	4860891	4862110	GV hotspot	SNP-H
chr2	4982261	4983900	GV hotspot	SNP-H
chr2	5141131	5142140	GV hotspot	SNP-H
chr2	5143551	5145280	GV hotspot	SNP-H
chr2	5218691	5219970	GV hotspot	SNP-H
chr2	5508161	5509290	GV hotspot	SNP-H
chr2	5525691	5526750	GV hotspot	SNP-H
chr2	5546291	5548220	GV hotspot	SNP-H
chr2	5564411	5566010	GV hotspot	SNP-H
chr2	5590751	5591750	GV hotspot	SNP-H
chr2	5596471	5597550	GV hotspot	SNP-H
chr2	5623091	5624770	GV hotspot	SNP-H
chr2	5649261	5650750	GV hotspot	SNP-H
chr2	5705201	5707020	GV hotspot	SNP-H
chr2	5731541	5732700	GV hotspot	SNP-H
chr2	5800761	5802130	GV hotspot	SNP-H
chr2	5808731	5811230	GV hotspot	SNP-H
chr2	5901391	5903000	GV hotspot	SNP-H
chr2	5926831	5928150	GV hotspot	SNP-H
chr2	5972601	5973620	GV hotspot	SNP-H
chr2	5980281	5981450	GV hotspot	SNP-H
chr2	6001631	6003350	GV hotspot	SNP-H
chr2	6160321	6161780	GV hotspot	SNP-H
chr2	6225041	6226510	GV hotspot	SNP-H
chr2	6286981	6288810	GV hotspot	SNP-H
chr2	6290891	6291900	GV hotspot	SNP-H
chr2	6296141	6297250	GV hotspot	SNP-H
chr2	6298001	6299020	GV hotspot	SNP-H
chr2	6356541	6358000	GV hotspot	SNP-H
chr2	6402691	6403710	GV hotspot	SNP-H
chr2	6422921	6424290	GV hotspot	SNP-H
chr2	6502111	6503650	GV hotspot	SNP-H
chr2	6635751	6637010	GV hotspot	SNP-H
chr2	6720061	6721380	GV hotspot	SNP-H
chr2	6797811	6798950	GV hotspot	SNP-H
chr2	6800571	6802150	GV hotspot	SNP-H
chr2	6825491	6826580	GV hotspot	SNP-H
chr2	6899481	6900710	GV hotspot	SNP-H
chr2	6907841	6909070	GV hotspot	SNP-H
chr2	6921641	6923200	GV hotspot	SNP-H
chr2	6993001	6994620	GV hotspot	SNP-H
chr2	7081251	7083390	GV hotspot	SNP-H
chr2	7170431	7172110	GV hotspot	SNP-H
chr2	7174121	7175760	GV hotspot	SNP-H
chr2	7534751	7535880	GV hotspot	SNP-H
chr2	7668831	7670020	GV hotspot	SNP-H
chr2	7671751	7673150	GV hotspot	SNP-H
chr2	7676081	7677090	GV hotspot	SNP-H
chr2	7679621	7681080	GV hotspot	SNP-H
chr2	7683361	7684650	GV hotspot	SNP-H
chr2	7906711	7908500	GV hotspot	SNP-H
chr2	7957891	7958910	GV hotspot	SNP-H
chr2	8043511	8044680	GV hotspot	SNP-H
chr2	8094361	8095440	GV hotspot	SNP-H
chr2	8098601	8100750	GV hotspot	SNP-H
chr2	8137101	8139070	GV hotspot	SNP-H
chr2	8152071	8153080	GV hotspot	SNP-H
chr2	8167261	8169240	GV hotspot	SNP-H
chr2	8171411	8173320	GV hotspot	SNP-H
chr2	8473341	8474420	GV hotspot	SNP-H
chr2	8537491	8539500	GV hotspot	SNP-H
chr2	8551421	8552720	GV hotspot	SNP-H
chr2	8573581	8576030	GV hotspot	SNP-H
chr2	8696391	8697560	GV hotspot	SNP-H
chr2	8702731	8704090	GV hotspot	SNP-H
chr2	8728471	8729600	GV hotspot	SNP-H
chr2	8762931	8764540	GV hotspot	SNP-H
chr2	8770741	8772220	GV hotspot	SNP-H
chr2	8773311	8774560	GV hotspot	SNP-H
chr2	8789181	8790950	GV hotspot	SNP-H
chr2	8797911	8799320	GV hotspot	SNP-H
chr2	9325501	9326950	GV hotspot	SNP-H
chr2	9410501	9412070	GV hotspot	SNP-H
chr2	9456951	9458670	GV hotspot	SNP-H
chr2	9605531	9607210	GV hotspot	SNP-H
chr2	9932321	9933610	GV hotspot	SNP-H
chr2	10075481	10077300	GV hotspot	SNP-H
chr2	10118171	10119510	GV hotspot	SNP-H
chr2	10137881	10139790	GV hotspot	SNP-H
chr2	10150331	10151350	GV hotspot	SNP-H
chr2	10153531	10157000	GV hotspot	SNP-H
chr2	10231671	10234700	GV hotspot	SNP-H
chr2	10356941	10357980	GV hotspot	SNP-H
chr2	10377231	10378770	GV hotspot	SNP-H
chr2	10411241	10412420	GV hotspot	SNP-H
chr2	10430831	10432570	GV hotspot	SNP-H
chr2	10539701	10540710	GV hotspot	SNP-H
chr2	10575301	10576480	GV hotspot	SNP-H
chr2	10617371	10619970	GV hotspot	SNP-H
chr2	10665821	10667180	GV hotspot	SNP-H
chr2	10681031	10682590	GV hotspot	SNP-H
chr2	10894391	10895410	GV hotspot	SNP-H
chr2	10919501	10920500	GV hotspot	SNP-H
chr2	10920781	10922160	GV hotspot	SNP-H
chr2	10925741	10927370	GV hotspot	SNP-H
chr2	10959561	10961220	GV hotspot	SNP-H
chr2	10985521	10986920	GV hotspot	SNP-H
chr2	11002461	11003820	GV hotspot	SNP-H
chr2	11003911	11005050	GV hotspot	SNP-H
chr2	11235221	11236880	GV hotspot	SNP-H
chr2	11297921	11299390	GV hotspot	SNP-H
chr2	11304821	11306610	GV hotspot	SNP-H
chr2	11307741	11308800	GV hotspot	SNP-H
chr2	11520871	11522640	GV hotspot	SNP-H
chr2	11691931	11693870	GV hotspot	SNP-H
chr2	11753941	11755340	GV hotspot	SNP-H
chr2	11757431	11758440	GV hotspot	SNP-H
chr2	11793521	11795510	GV hotspot	SNP-H
chr2	11805611	11807140	GV hotspot	SNP-H
chr2	11816451	11817950	GV hotspot	SNP-H
chr2	11854481	11856000	GV hotspot	SNP-H
chr2	11928931	11930280	GV hotspot	SNP-H
chr2	11986251	11987320	GV hotspot	SNP-H
chr2	11993821	11995040	GV hotspot	SNP-H
chr2	12026021	12028180	GV hotspot	SNP-H
chr2	12063281	12064550	GV hotspot	SNP-H
chr2	12207851	12209230	GV hotspot	SNP-H
chr2	12232211	12233250	GV hotspot	SNP-H
chr2	12287321	12288560	GV hotspot	SNP-H
chr2	12309861	12310870	GV hotspot	SNP-H
chr2	12310941	12312760	GV hotspot	SNP-H
chr2	12348881	12350590	GV hotspot	SNP-H
chr2	12666651	12668300	GV hotspot	SNP-H
chr2	12710031	12714320	GV hotspot	SNP-H
chr2	12714471	12715470	GV hotspot	SNP-H
chr2	12768811	12771280	GV hotspot	SNP-H
chr2	12993521	12995060	GV hotspot	SNP-H
chr2	13305491	13307250	GV hotspot	SNP-H
chr2	13308441	13309930	GV hotspot	SNP-H
chr2	13446951	13448480	GV hotspot	SNP-H
chr2	13501721	13503690	GV hotspot	SNP-H
chr2	13878411	13879670	GV hotspot	SNP-H
chr2	14238511	14240700	GV hotspot	SNP-H
chr2	14501961	14503350	GV hotspot	SNP-H
chr2	14517981	14522400	GV hotspot	SNP-H
chr2	14578951	14580160	GV hotspot	SNP-H
chr2	14646321	14648510	GV hotspot	SNP-H
chr2	14886391	14888270	GV hotspot	SNP-H
chr2	14928151	14929810	GV hotspot	SNP-H
chr2	14987351	14989180	GV hotspot	SNP-H
chr2	15161131	15162720	GV hotspot	SNP-H
chr2	15578341	15581460	GV hotspot	SNP-H
[truncated: 667,390 more rows]
